# Supplementary material for: 5-Nitro-1,3-bis­(prop-2-yn­yl)-1H-1,3-benzimidazol-2(3H)-one
Source: Acta Crystallogr Sect E Struct Rep Online. 2013 Jun 26;69(Pt 7):o1159. doi: 10.1107/S1600536813016814 (PMC3770420; doi:10.1107/S1600536813016814)
Supplement: Supplementary file 1 [file e-69-o1159-sup1.cif]

##############################################################################
#                                                                            #
# This CIF contains the data in a paper accepted for publication in          #
# Acta Crystallographica Section E. It conforms to the requirements of       #
# Notes for Authors for Acta Crystallographica Section E, and has been       #
# peer reviewed under the auspices of the IUCr Commission on Journals.       #
#                                                                            #
# Full details of the Crystallographic Information File format               #
# are given in the paper "The Crystallographic Information File (CIF):       #
# a New Standard Archive File for Crystallography" by S. R. Hall, F. H.      #
# Allen and I. D. Brown [Acta Cryst. (1991), A47, 655-685].                  #
#                                                                            #
# The current version of the core CIF dictionary is obtainable from          #
# ftp://ftp.iucr.org/pub/cif_core.dic.                                       #
#                                                                            #
# Software is freely available for graphical display of the structure(s)     #
# in this CIF. For information consult the CIF software page                 #
# http://www.iucr.org/resources/cif/software.                                #
#                                                                            #
# This file may be used for bona fide research purposes within the           #
# scientific community so long as proper attribution is given to the journal # 
# article from which it was obtained.                                        #
#                                                                            #
##############################################################################
data_global
_journal_date_recd_electronic     2013-05-31
_journal_date_accepted     2013-06-17
_journal_name_full     'Acta Crystallographica, Section E'
_journal_year     2013
_journal_volume     69
_journal_issue      7
_journal_page_first     o1159
_journal_page_last     o1159
_journal_paper_category     QO
_journal_paper_doi     10.1107/S1600536813016814
_journal_coeditor_code     KJ2228
_publ_contact_author
;
Khalid Misbahi
Laboratoire de Chimie Organique Appliqu\'ee, Universit\'e Sidi Mohamed
Ben Abdallah, Facult\'e des Sciences et Techniques, Route d'Immouzzer,
BP 2202  F\`es, Morocco
;
_publ_contact_author_email     'k_misbahi@yahoo.fr'
_publ_contact_author_fax     '212 537 77 54 40'
_publ_section_title
;
5-Nitro-1,3-bis(prop-2-ynyl)-1<i>H</i>-1,3-benzimidazol-2(3<i>H</i>)-one
;
loop_
    _publ_author_name
    _publ_author_address
    'Kandri Rodi, Youssef'
;
Laboratoire de Chimie Organique Appliqu\'ee
Universit\'e Sidi Mohamed Ben Abdallah
Facult\'e des Sciences et Techniques
Route d'Immouzzer,
BP 2202 F\`es
Morocco
;
    'Misbahi, Khalid'
;
Laboratoire de Chimie Organique Appliqu\'ee
Universit\'e Sidi Mohamed Ben Abdallah
Facult\'e des Sciences et Techniques
Route d'Immouzzer,
BP 2202 F\`es
Morocco
;
    'El-Ghayoury, Abdelkrim'
;
Unit\'e Chimie Inorganique, Mat\'eriaux et Interfaces (CIMI)
Universit\'e d'Angers, CNRS UMR 6200, France
;
    'Zorina, Leokadiya'
;
Institute of Solid State Physics RAS, 142432 Chernogolovka MD, Russia
;
    'Essassi, El Mokhtar'
;
Laboratoire de Chimie Organique H\'et\'erocyclique
URAC 21
P\^ole de Comp\'etences Pharmacochimie
Universit\'e Mohammed V-Agdal
BP 1014 Avenue Ibn Batouta
Rabat
Morocco
;
    'El Ammari, Lahcen'
;
Laboratoire de Chimie du Solide Appliqu\'ee
Facult\'e des Sciences,
Universit\'e Mohammed V-Agdal
Avenue Ibn Battouta
BP 1014 Rabat
Morocco
;
_iucr_refine_instructions_details
;
TITL y34_abdel_cr1_150k          New: Pca21
CELL  0.71073  20.0988   4.2645  28.6690   90.000   90.000   90.000
ZERR     8.00   0.0016   0.0003   0.0020    0.000    0.000    0.000
LATT  -1
SYMM  - X, - Y, 1/2 + Z
SYMM  1/2 - X,   Y, 1/2 + Z
SYMM  1/2 + X, - Y,   Z
SFAC  C    H    N    O
UNIT  104  72   24   24
MERG   4
OMIT     1   1   3
OMIT     8   0   0
OMIT     1   1   2
OMIT     1   1  -3
OMIT    17   4  16
OMIT     8   1 -37
OMIT     6   0  -1
OMIT     6   0   1
omit     8   1  37
FMAP   2
PLAN   10
SIZE     0.13   0.20   0.48
ACTA 52
BOND   $H
CONF
eqiv $1   x, y+1, z
eqiv $2   -x+1/2, y, z-1/2
eqiv $3   -x+1/2, y+1, z-1/2
eqiv $4   x, y-1, z
eqiv $5   x-1/2, -y, z
eqiv $6   x-1/2, -y+1, z
eqiv $7  -x+1/2, y-1, z+1/2
eqiv $8  -x+1/2, y, z+1/2
eqiv $9  x-1/2, -y-1, z
htab c5 O6_$9
htab c8 O4_$7
htab c11 O6_$9
htab c13  O2_$6
htab c21 O1_$3
htab c24 O3
htab c26  O5_$9
L.S.   5
TEMP  -123.00
WGHT    0.081800    0.600500
FVAR       3.60410
O1    4    0.079097   -0.451310    0.395150    11.00000    0.03078    0.03562 =
         0.02628    0.01030    0.00087   -0.00620
O2    4    0.296285    0.606634    0.257105    11.00000    0.03119    0.04992 =
         0.04126    0.00268    0.00011   -0.01662
O3    4    0.242529    0.594354    0.192152    11.00000    0.04147    0.04896 =
         0.02902    0.00902    0.00953   -0.01034
N1    3    0.156044   -0.112836    0.361526    11.00000    0.02142    0.02401 =
         0.01756    0.00261   -0.00161    0.00007
N2    3    0.071861   -0.273857    0.318767    11.00000    0.01703    0.02224 =
         0.02203    0.00126   -0.00156   -0.00234
N3    3    0.249920    0.515186    0.232712    11.00000    0.02236    0.02402 =
         0.02770    0.00034    0.00690   -0.00100
C1    1    0.099938   -0.296275    0.362916    11.00000    0.02197    0.02337 =
         0.02198    0.00154    0.00046    0.00137
C2    1    0.162897    0.021062    0.318011    11.00000    0.01727    0.01875 =
         0.01923    0.00043   -0.00140    0.00333
C3    1    0.109730   -0.083387    0.290761    11.00000    0.01577    0.01905 =
         0.02051   -0.00059    0.00190    0.00222
C4    1    0.210681    0.218983    0.300021    11.00000    0.01756    0.02065 =
         0.02103   -0.00224    0.00039    0.00122
AFIX  43
H4    2    0.247144    0.292014    0.318093    11.00000   -1.20000
AFIX   0
C5    1    0.101841    0.004388    0.244378    11.00000    0.02241    0.02248 =
         0.01732   -0.00213   -0.00202   -0.00137
AFIX  43
H5    2    0.065452   -0.068505    0.226221    11.00000   -1.20000
AFIX   0
C6    1    0.201880    0.304294    0.253691    11.00000    0.01979    0.02196 =
         0.02030   -0.00240    0.00325    0.00164
C7    1    0.149617    0.203405    0.225878    11.00000    0.02522    0.02549 =
         0.01700   -0.00118    0.00064    0.00028
AFIX  43
H7    2    0.146568    0.270244    0.194340    11.00000   -1.20000
AFIX   0
C8    1    0.199577   -0.070704    0.401824    11.00000    0.02760    0.03339 =
         0.01560    0.00210   -0.00503   -0.00290
AFIX  23
H8A   2    0.178108   -0.162300    0.429758    11.00000   -1.20000
H8B   2    0.206026    0.156185    0.407568    11.00000   -1.20000
AFIX   0
C9    1    0.264440   -0.219515    0.394675    11.00000    0.02809    0.04292 =
         0.02404    0.00577   -0.00866   -0.00574
C10   1    0.316522   -0.339737    0.389669    11.00000    0.02906    0.06996 =
         0.05094    0.00290   -0.00984    0.00506
AFIX 163
H10   2    0.358652   -0.436988    0.385619    11.00000   -1.20000
AFIX   0
C11   1    0.010922   -0.438791    0.306440    11.00000    0.01827    0.02076 =
         0.03100   -0.00075   -0.00172   -0.00189
AFIX  23
H11A  2    0.017385   -0.545554    0.276112    11.00000   -1.20000
H11B  2    0.001984   -0.601872    0.330204    11.00000   -1.20000
AFIX   0
C12   1   -0.046553   -0.232745    0.303143    11.00000    0.01972    0.02719 =
         0.03651   -0.00039   -0.00095   -0.00461
C13   1   -0.093643   -0.070711    0.299325    11.00000    0.02107    0.04039 =
         0.07310   -0.00042   -0.00757    0.00042
AFIX 163
H13   2   -0.131652    0.060079    0.296244    11.00000   -1.20000
AFIX   0
O4    4    0.325636    0.477497   -0.011419    11.00000    0.03266    0.03832 =
         0.02412    0.01003   -0.00032    0.00843
O5    4    0.543657   -0.566069    0.128595    11.00000    0.02662    0.05115 =
         0.04080    0.01015    0.00040    0.01581
O6    4    0.491106   -0.539608    0.193752    11.00000    0.04465    0.05928 =
         0.02509    0.01169   -0.00574    0.01620
N4    3    0.403139    0.145128    0.022524    11.00000    0.01987    0.02838 =
         0.01783    0.00459    0.00128    0.00247
N5    3    0.317813    0.301230    0.065019    11.00000    0.01949    0.02215 =
         0.02320    0.00430   -0.00038    0.00101
N6    3    0.498202   -0.471535    0.152465    11.00000    0.02326    0.02702 =
         0.02411    0.00323   -0.00804    0.00069
C14   1    0.346325    0.323603    0.021278    11.00000    0.02015    0.02321 =
         0.02397    0.00255   -0.00109   -0.00017
C15   1    0.410723    0.012964    0.066530    11.00000    0.01730    0.02002 =
         0.01503    0.00005   -0.00189   -0.00333
C16   1    0.356326    0.115442    0.093335    11.00000    0.01699    0.01720 =
         0.02282    0.00031   -0.00010   -0.00033
C17   1    0.458269   -0.179983    0.084776    11.00000    0.01572    0.02205 =
         0.02184   -0.00047    0.00064   -0.00094
AFIX  43
H17   2    0.494991   -0.252639    0.066931    11.00000   -1.20000
AFIX   0
C18   1    0.349177    0.029002    0.139515    11.00000    0.01945    0.02319 =
         0.02174    0.00063    0.00366   -0.00184
AFIX  43
H18   2    0.312419    0.100821    0.157398    11.00000   -1.20000
AFIX   0
C19   1    0.449251   -0.263257    0.131448    11.00000    0.01797    0.01937 =
         0.02549    0.00361   -0.00505   -0.00306
C20   1    0.396463   -0.163136    0.158936    11.00000    0.02547    0.02473 =
         0.01866    0.00191   -0.00081   -0.00338
AFIX  43
H20   2    0.393136   -0.226499    0.190618    11.00000   -1.20000
AFIX   0
C21   1    0.447566    0.105054   -0.017242    11.00000    0.02870    0.03057 =
         0.02015    0.00214    0.00569    0.00320
AFIX  23
H21A  2    0.453578   -0.121576   -0.023427    11.00000   -1.20000
H21B  2    0.426982    0.200555   -0.045213    11.00000   -1.20000
AFIX   0
C22   1    0.512314    0.248421   -0.009187    11.00000    0.02715    0.04002 =
         0.02798    0.00702    0.00859    0.00622
C23   1    0.564425    0.367836   -0.003058    11.00000    0.02705    0.06818 =
         0.05342    0.00227    0.00366   -0.00442
AFIX 163
H23   2    0.606457    0.464157    0.001885    11.00000   -1.20000
AFIX   0
C24   1    0.256984    0.461711    0.077414    11.00000    0.01857    0.02265 =
         0.02905    0.00161    0.00172    0.00454
AFIX  23
H24A  2    0.245936    0.615396    0.052719    11.00000   -1.20000
H24B  2    0.264031    0.578953    0.106807    11.00000   -1.20000
AFIX   0
C25   1    0.200666    0.244923    0.083443    11.00000    0.02053    0.02632 =
         0.03714   -0.00402    0.00070    0.00702
C26   1    0.155567    0.076707    0.089985    11.00000    0.02308    0.03681 =
         0.06434   -0.00705    0.00853   -0.00351
AFIX 163
H26   2    0.118981   -0.059753    0.095292    11.00000   -1.20000
HKLF 4  1.0  0.00 -1.00  0.00  1.00  0.00  0.00  0.00  0.00  1.00
REM  y34_abdel_cr1_150k          New: Pca21
REM R1 =  0.0457 for   2965 Fo > 4sig(Fo)  and  0.0502 for all   3227 data
REM    343 parameters refined using      1 restraints
END
WGHT      0.0835      0.4259
REM Highest difference peak  0.430,  deepest hole -0.257,  1-sigma level  0.058
Q1    1   0.2408  0.3934  0.1921  11.00000  0.05    0.43
Q2    1   0.0724 -0.7087  0.3224  11.00000  0.05    0.41
Q3    1   0.4025 -0.1130  0.0208  11.00000  0.05    0.41
Q4    1   0.3226  0.7184  0.0643  11.00000  0.05    0.41
Q5    1   0.2991  0.3988  0.2576  11.00000  0.05    0.40
Q6    1   0.1540  0.1083  0.3624  11.00000  0.05    0.40
Q7    1   0.5466 -0.3923  0.1291  11.00000  0.05    0.40
Q8    1   0.3580 -0.1005  0.0924  11.00000  0.05    0.39
Q9    1   0.2069 -0.2070  0.3009  11.00000  0.05    0.38
Q10   1   0.1041  0.0999  0.2881  11.00000  0.05    0.38
;
data_I
_chemical_name_systematic
;
5-Nitro-1,3-bis(prop-2-ynyl)-1<i>H</i>-1,3-benzimidazol-2(3<i>H</i>)-one
;
_chemical_formula_moiety     'C13 H9 N3 O3'
_chemical_formula_sum     'C13 H9 N3 O3'
_chemical_formula_iupac     'C13 H9 N3 O3'
_chemical_formula_weight     255.23
_symmetry_cell_setting     orthorhombic
_symmetry_space_group_name_H-M     'P c a 21'
_symmetry_space_group_name_Hall     'P 2c -2ac'
loop_
    _symmetry_equiv_pos_as_xyz
    'x, y, z'
    '-x, -y, z+1/2'
    '-x+1/2, y, z+1/2'
    'x+1/2, -y, z'
_cell_length_a     20.0988(16)
_cell_length_b     4.2645(3)
_cell_length_c     28.669(2)
_cell_angle_alpha     90
_cell_angle_beta     90
_cell_angle_gamma     90
_cell_volume     2457.3(3)
_cell_formula_units_Z     8
_cell_measurement_reflns_used     8380
_cell_measurement_theta_min     1.7449
_cell_measurement_theta_max     29.685
_cell_measurement_temperature     150.0(10)
_exptl_crystal_description     prism
_exptl_crystal_colour     colourless
_exptl_crystal_size_max     0.48
_exptl_crystal_size_mid     0.2
_exptl_crystal_size_min     0.13
_exptl_crystal_density_diffrn     1.38
_exptl_crystal_density_method     'not measured'
_exptl_crystal_F_000     1056
_exptl_absorpt_coefficient_mu     0.101
_exptl_absorpt_correction_type     multi-scan
_exptl_absorpt_process_details     '(<i>ABSFAC</i>; Agilent, 2012)'
_exptl_absorpt_correction_T_min     0.51969
_exptl_absorpt_correction_T_max     1
_exptl_special_details     ?
_diffrn_ambient_temperature     150.0(10)
_diffrn_radiation_type     MoK\a
_diffrn_radiation_wavelength     0.71073
_diffrn_radiation_monochromator     graphite
_diffrn_measurement_device_type     'Agilent Xcalibur (Ruby, Gemini)'
_diffrn_measurement_method     \w-scan
_diffrn_detector_area_resol_mean     10.4752
_diffrn_reflns_number     16703
_diffrn_reflns_av_R_equivalents     0.0319
_diffrn_reflns_av_sigmaI/netI     0.0211
_diffrn_reflns_theta_min     2.03
_diffrn_reflns_theta_max     29.67
_diffrn_reflns_theta_full     26
_diffrn_measured_fraction_theta_max     0.916
_diffrn_measured_fraction_theta_full     0.998
_diffrn_reflns_limit_h_min     -27
_diffrn_reflns_limit_h_max     25
_diffrn_reflns_limit_k_min     -5
_diffrn_reflns_limit_k_max     5
_diffrn_reflns_limit_l_min     -38
_diffrn_reflns_limit_l_max     36
_refine_special_details
;
Refinement of <i>F</i>^2^ against all reflections. The weighted <i>R</i>-factor
<i>wR</i> and goodness of fit <i>S</i> are based on <i>F</i>^2^, conventional
<i>R</i>-factors <i>R</i> are based on <i>F</i>, with <i>F</i> set to zero for
negative <i>F</i>^2^. The threshold expression of <i>F</i>^2^ >
2\s(<i>F</i>^2^) is used only for calculating <i>R</i>-factors(gt) <i>etc</i>.
and is not relevant to the choice of reflections for refinement.
<i>R</i>-factors based on <i>F</i>^2^ are statistically about twice as large
as those based on <i>F</i>, and <i>R</i>- factors based on all data will be
even larger.
;
_reflns_number_total     3233
_reflns_number_gt     2971
_reflns_threshold_expression     I>2\s(I)
_refine_ls_structure_factor_coef     Fsqd
_refine_ls_matrix_type     full
_refine_ls_R_factor_all     0.0513
_refine_ls_R_factor_gt     0.0468
_refine_ls_wR_factor_gt     0.1212
_refine_ls_wR_factor_ref     0.1262
_refine_ls_goodness_of_fit_ref     1.050
_refine_ls_restrained_S_all     1.049
_refine_ls_number_reflns     3233
_refine_ls_number_parameters     343
_refine_ls_number_restraints     1
_refine_ls_hydrogen_treatment     constr
_refine_ls_weighting_scheme     calc
_refine_ls_weighting_details
         'calc w=1/[\s^2^(Fo^2^)+(0.0875P)^2^+0.4146P] where P=(Fo^2^+2Fc^2^)/3'
_atom_sites_solution_hydrogens     geom
_atom_sites_solution_primary     direct
_atom_sites_solution_secondary     difmap
_refine_ls_shift/su_max     0.002
_refine_ls_shift/su_mean     0.000
_refine_diff_density_max     0.484
_refine_diff_density_min     -0.290
_refine_ls_extinction_method     none
_refine_ls_extinction_coef     ?
loop_
    _atom_type_symbol
    _atom_type_description
    _atom_type_scat_dispersion_real
    _atom_type_scat_dispersion_imag
    _atom_type_scat_source
    C C 0.0033 0 'International Tables Vol C Tables 4.2.6.8 and 6.1.1.4'
    H H 0 0 'International Tables Vol C Tables 4.2.6.8 and 6.1.1.4'
    N N 0.0061 0 'International Tables Vol C Tables 4.2.6.8 and 6.1.1.4'
    O O 0.0106 0 'International Tables Vol C Tables 4.2.6.8 and 6.1.1.4'
_computing_data_collection     '<i>CrysAlis PRO CCD</i> (Agilent, 2012)'
_computing_cell_refinement     '<i>CrysAlis PRO CCD</i> (Agilent, 2012)'
_computing_data_reduction     '<i>CrysAlis PRO RED</i> (Agilent, 2012)'
_computing_structure_solution     'SHELXS97 (Sheldrick, 2008)'
_computing_structure_refinement     'SHELXL97 (Sheldrick, 2008)'
_computing_molecular_graphics     'DIAMOND (Brandenburg, 2006)'
_computing_publication_material
                            'WinGX (Farrugia, 2012) and publCIF (Westrip, 2010)'
loop_
    _atom_site_type_symbol
    _atom_site_label
    _atom_site_fract_x
    _atom_site_fract_y
    _atom_site_fract_z
    _atom_site_U_iso_or_equiv
    _atom_site_adp_type
    _atom_site_calc_flag
    _atom_site_refinement_flags
    _atom_site_occupancy
    _atom_site_symmetry_multiplicity
    _atom_site_disorder_assembly
    _atom_site_disorder_group
    O O1 0.07911(10) -0.4511(5) 0.39515(8) 0.0308(5) Uani d . 1 1 . .
    O O2 0.29627(10) 0.6066(6) 0.25710(8) 0.0407(5) Uani d . 1 1 . .
    O O3 0.24251(12) 0.5944(5) 0.19215(8) 0.0398(5) Uani d . 1 1 . .
    N N1 0.15605(10) -0.1129(5) 0.36150(7) 0.0211(4) Uani d . 1 1 . .
    N N2 0.07187(10) -0.2738(5) 0.31877(7) 0.0205(4) Uani d . 1 1 . .
    N N3 0.24996(12) 0.5152(5) 0.23272(10) 0.0248(5) Uani d . 1 1 . .
    C C1 0.09991(12) -0.2962(6) 0.36290(9) 0.0225(5) Uani d . 1 1 . .
    C C2 0.16290(13) 0.0211(5) 0.31805(10) 0.0185(5) Uani d . 1 1 . .
    C C3 0.10972(10) -0.0835(5) 0.29072(8) 0.0185(4) Uani d . 1 1 . .
    C C4 0.21066(11) 0.2190(5) 0.30002(8) 0.0198(4) Uani d . 1 1 . .
    H H4 0.2471 0.2922 0.3181 0.024 Uiso calc R 1 1 . .
    C C5 0.10186(14) 0.0045(5) 0.24439(10) 0.0208(5) Uani d . 1 1 . .
    H H5 0.0655 -0.0683 0.2262 0.025 Uiso calc R 1 1 . .
    C C6 0.20185(11) 0.3042(5) 0.25370(8) 0.0206(4) Uani d . 1 1 . .
    C C7 0.14964(12) 0.2035(6) 0.22587(9) 0.0226(5) Uani d . 1 1 . .
    H H7 0.1466 0.2704 0.1943 0.027 Uiso calc R 1 1 . .
    C C8 0.19954(13) -0.0708(6) 0.40183(9) 0.0257(5) Uani d . 1 1 . .
    H H8A 0.1781 -0.1625 0.4297 0.031 Uiso calc R 1 1 . .
    H H8B 0.2060 0.1561 0.4076 0.031 Uiso calc R 1 1 . .
    C C9 0.26444(13) -0.2195(7) 0.39468(10) 0.0317(6) Uani d . 1 1 . .
    C C10 0.31652(16) -0.3400(10) 0.38963(14) 0.0501(9) Uani d . 1 1 . .
    H H10 0.3586 -0.4374 0.3855 0.060 Uiso calc R 1 1 . .
    C C11 0.01090(12) -0.4388(6) 0.30644(10) 0.0233(5) Uani d . 1 1 . .
    H H11A 0.0174 -0.5456 0.2761 0.028 Uiso calc R 1 1 . .
    H H11B 0.0020 -0.6018 0.3302 0.028 Uiso calc R 1 1 . .
    C C12 -0.04656(12) -0.2329(6) 0.30314(10) 0.0279(5) Uani d . 1 1 . .
    C C13 -0.09362(15) -0.0705(8) 0.29930(15) 0.0446(8) Uani d . 1 1 . .
    H H13 -0.1316 0.0605 0.2962 0.054 Uiso calc R 1 1 . .
    O O4 0.32562(11) 0.4775(5) -0.01141(8) 0.0318(5) Uani d . 1 1 . .
    O O5 0.54368(10) -0.5661(5) 0.12857(8) 0.0394(5) Uani d . 1 1 . .
    O O6 0.49109(12) -0.5397(6) 0.19373(8) 0.0431(6) Uani d . 1 1 . .
    N N4 0.40313(10) 0.1452(5) 0.02253(7) 0.0219(4) Uani d . 1 1 . .
    N N5 0.31780(10) 0.3013(5) 0.06502(7) 0.0216(4) Uani d . 1 1 . .
    N N6 0.49818(12) -0.4715(5) 0.15248(10) 0.0248(5) Uani d . 1 1 . .
    C C14 0.34636(12) 0.3236(6) 0.02130(9) 0.0225(5) Uani d . 1 1 . .
    C C15 0.41073(12) 0.0130(5) 0.06653(10) 0.0176(5) Uani d . 1 1 . .
    C C16 0.35634(11) 0.1154(5) 0.09333(8) 0.0189(4) Uani d . 1 1 . .
    C C17 0.45827(11) -0.1800(5) 0.08478(8) 0.0200(4) Uani d . 1 1 . .
    H H17 0.4950 -0.2527 0.0669 0.024 Uiso calc R 1 1 . .
    C C18 0.34914(13) 0.0292(6) 0.13955(10) 0.0215(5) Uani d . 1 1 . .
    H H18 0.3124 0.1011 0.1574 0.026 Uiso calc R 1 1 . .
    C C19 0.44923(11) -0.2632(5) 0.13144(9) 0.0210(4) Uani d . 1 1 . .
    C C20 0.39648(11) -0.1631(6) 0.15897(9) 0.0229(5) Uani d . 1 1 . .
    H H20 0.3932 -0.2264 0.1907 0.028 Uiso calc R 1 1 . .
    C C21 0.44756(13) 0.1050(6) -0.01722(9) 0.0264(5) Uani d . 1 1 . .
    H H21A 0.4536 -0.1217 -0.0234 0.032 Uiso calc R 1 1 . .
    H H21B 0.4270 0.2003 -0.0452 0.032 Uiso calc R 1 1 . .
    C C22 0.51236(13) 0.2486(7) -0.00918(10) 0.0317(6) Uani d . 1 1 . .
    C C23 0.56438(16) 0.3678(10) -0.00310(14) 0.0495(8) Uani d . 1 1 . .
    H H23 0.6064 0.4642 0.0018 0.059 Uiso calc R 1 1 . .
    C C24 0.25700(13) 0.4618(6) 0.07741(10) 0.0236(5) Uani d . 1 1 . .
    H H24A 0.2459 0.6155 0.0527 0.028 Uiso calc R 1 1 . .
    H H24B 0.2640 0.5791 0.1068 0.028 Uiso calc R 1 1 . .
    C C25 0.20067(12) 0.2450(6) 0.08344(10) 0.0280(5) Uani d . 1 1 . .
    C C26 0.15561(15) 0.0767(8) 0.09000(14) 0.0414(8) Uani d . 1 1 . .
    H H26 0.1190 -0.0598 0.0953 0.050 Uiso calc R 1 1 . .
loop_
    _atom_site_aniso_label
    _atom_site_aniso_U_11
    _atom_site_aniso_U_22
    _atom_site_aniso_U_33
    _atom_site_aniso_U_12
    _atom_site_aniso_U_13
    _atom_site_aniso_U_23
    O1 0.0307(10) 0.0354(9) 0.0264(12) -0.0062(8) 0.0009(8) 0.0102(8)
    O2 0.0310(10) 0.0498(12) 0.0413(13) -0.0166(10) 0.0000(9) 0.0027(10)
    O3 0.0417(12) 0.0488(12) 0.0289(11) -0.0105(10) 0.0098(9) 0.0089(10)
    N1 0.0216(9) 0.0238(9) 0.0178(9) -0.0001(8) -0.0016(7) 0.0026(8)
    N2 0.0171(9) 0.0223(9) 0.0221(10) -0.0024(7) -0.0015(7) 0.0013(7)
    N3 0.0225(10) 0.0241(9) 0.0279(14) -0.0008(8) 0.0069(9) 0.0002(8)
    C1 0.0220(11) 0.0234(11) 0.0222(12) 0.0015(9) 0.0005(8) 0.0014(9)
    C2 0.0174(11) 0.0189(9) 0.0193(13) 0.0033(8) -0.0014(9) 0.0001(8)
    C3 0.0159(9) 0.0190(10) 0.0206(11) 0.0024(8) 0.0020(8) -0.0008(8)
    C4 0.0177(10) 0.0207(10) 0.0209(11) 0.0016(8) 0.0003(8) -0.0024(8)
    C5 0.0224(13) 0.0222(10) 0.0179(13) -0.0014(8) -0.0021(9) -0.0024(8)
    C6 0.0195(10) 0.0219(10) 0.0204(11) 0.0016(8) 0.0029(8) -0.0024(8)
    C7 0.0251(11) 0.0255(10) 0.0171(10) 0.0006(9) 0.0002(9) -0.0010(9)
    C8 0.0281(12) 0.0331(12) 0.0158(11) -0.0028(10) -0.0055(9) 0.0021(9)
    C9 0.0282(13) 0.0429(14) 0.0239(12) -0.0060(11) -0.0087(10) 0.0057(11)
    C10 0.0288(15) 0.070(2) 0.051(2) 0.0051(16) -0.0101(14) 0.0029(17)
    C11 0.0184(12) 0.0208(10) 0.0309(14) -0.0019(8) -0.0017(10) -0.0008(9)
    C12 0.0195(11) 0.0273(11) 0.0368(14) -0.0047(9) -0.0009(10) -0.0001(10)
    C13 0.0211(13) 0.0402(15) 0.072(2) 0.0006(12) -0.0075(14) -0.0002(16)
    O4 0.0327(10) 0.0383(10) 0.0245(11) 0.0086(8) -0.0002(8) 0.0102(8)
    O5 0.0267(10) 0.0508(12) 0.0408(12) 0.0158(9) 0.0005(9) 0.0101(10)
    O6 0.0449(13) 0.0591(14) 0.0253(11) 0.0161(10) -0.0056(9) 0.0117(10)
    N4 0.0198(9) 0.0282(10) 0.0177(9) 0.0022(8) 0.0013(7) 0.0044(8)
    N5 0.0195(9) 0.0221(9) 0.0232(10) 0.0009(7) -0.0007(7) 0.0043(8)
    N6 0.0234(10) 0.0270(10) 0.0240(13) 0.0006(8) -0.0081(9) 0.0032(8)
    C14 0.0201(11) 0.0233(11) 0.0239(12) -0.0003(9) -0.0012(8) 0.0027(9)
    C15 0.0173(10) 0.0200(10) 0.0154(12) -0.0033(8) -0.0017(9) -0.0001(8)
    C16 0.0171(10) 0.0173(9) 0.0223(11) -0.0005(8) -0.0001(8) 0.0005(8)
    C17 0.0160(9) 0.0220(10) 0.0220(11) -0.0010(8) 0.0006(8) -0.0004(8)
    C18 0.0194(12) 0.0233(10) 0.0219(14) -0.0015(8) 0.0036(10) 0.0006(9)
    C19 0.0180(10) 0.0195(9) 0.0255(11) -0.0032(8) -0.0051(8) 0.0034(8)
    C20 0.0255(11) 0.0248(11) 0.0185(11) -0.0035(9) -0.0010(9) 0.0019(9)
    C21 0.0285(12) 0.0306(12) 0.0200(12) 0.0027(10) 0.0058(9) 0.0019(10)
    C22 0.0272(13) 0.0399(14) 0.0279(13) 0.0063(11) 0.0087(10) 0.0067(11)
    C23 0.0265(15) 0.068(2) 0.054(2) -0.0045(15) 0.0038(13) 0.0026(17)
    C24 0.0189(11) 0.0226(10) 0.0292(14) 0.0044(9) 0.0016(10) 0.0016(9)
    C25 0.0204(11) 0.0264(11) 0.0372(14) 0.0067(10) 0.0006(10) -0.0042(10)
    C26 0.0232(13) 0.0369(15) 0.064(2) -0.0037(12) 0.0085(14) -0.0073(15)
_geom_special_details
;
All s.u.'s (except the s.u. in the dihedral angle between two l.s. planes) are
estimated using the full covariance matrix. The cell s.u.'s are taken into
account individually in the estimation of s.u.'s in distances, angles and
torsion angles; correlations between s.u.'s in cell parameters are only used
when they are defined by crystal symmetry. An approximate (isotropic)
treatment of cell s.u.'s is used for estimating s.u.'s involving l.s. planes.
;
loop_
    _geom_bond_atom_site_label_1
    _geom_bond_atom_site_label_2
    _geom_bond_site_symmetry_2
    _geom_bond_distance
    _geom_bond_publ_flag
    O1 C1 . 1.211(3) ?
    O2 N3 . 1.228(4) ?
    O3 N3 . 1.220(4) ?
    N1 C1 . 1.373(3) ?
    N1 C2 . 1.377(3) ?
    N1 C8 . 1.461(3) ?
    N2 C3 . 1.373(3) ?
    N2 C1 . 1.388(3) ?
    N2 C11 . 1.457(3) ?
    N3 C6 . 1.451(3) ?
    C2 C4 . 1.379(3) ?
    C2 C3 . 1.398(3) ?
    C3 C5 . 1.389(4) ?
    C4 C6 . 1.388(3) ?
    C4 H4 . 0.9500 ?
    C5 C7 . 1.387(4) ?
    C5 H5 . 0.9500 ?
    C6 C7 . 1.386(3) ?
    C7 H7 . 0.9500 ?
    C8 C9 . 1.465(4) ?
    C8 H8A . 0.9900 ?
    C8 H8B . 0.9900 ?
    C9 C10 . 1.175(4) ?
    C10 H10 . 0.9500 ?
    C11 C12 . 1.454(4) ?
    C11 H11A . 0.9900 ?
    C11 H11B . 0.9900 ?
    C12 C13 . 1.177(4) ?
    C13 H13 . 0.9500 ?
    O4 C14 . 1.218(3) ?
    O5 N6 . 1.212(4) ?
    O6 N6 . 1.226(4) ?
    N4 C14 . 1.372(3) ?
    N4 C15 . 1.390(3) ?
    N4 C21 . 1.458(3) ?
    N5 C16 . 1.374(3) ?
    N5 C14 . 1.382(3) ?
    N5 C24 . 1.445(3) ?
    N6 C19 . 1.456(3) ?
    C15 C17 . 1.365(3) ?
    C15 C16 . 1.406(4) ?
    C16 C18 . 1.383(4) ?
    C17 C19 . 1.396(3) ?
    C17 H17 . 0.9500 ?
    C18 C20 . 1.374(4) ?
    C18 H18 . 0.9500 ?
    C19 C20 . 1.389(3) ?
    C20 H20 . 0.9500 ?
    C21 C22 . 1.458(4) ?
    C21 H21A . 0.9900 ?
    C21 H21B . 0.9900 ?
    C22 C23 . 1.176(5) ?
    C23 H23 . 0.9500 ?
    C24 C25 . 1.472(4) ?
    C24 H24A . 0.9900 ?
    C24 H24B . 0.9900 ?
    C25 C26 . 1.170(4) ?
    C26 H26 . 0.9500 ?
loop_
    _geom_angle_atom_site_label_1
    _geom_angle_atom_site_label_2
    _geom_angle_atom_site_label_3
    _geom_angle_site_symmetry_1
    _geom_angle_site_symmetry_3
    _geom_angle
    _geom_angle_publ_flag
    C1 N1 C2 . . 110.2(2) ?
    C1 N1 C8 . . 122.6(2) ?
    C2 N1 C8 . . 127.2(2) ?
    C3 N2 C1 . . 110.46(19) ?
    C3 N2 C11 . . 127.6(2) ?
    C1 N2 C11 . . 122.0(2) ?
    O3 N3 O2 . . 123.2(2) ?
    O3 N3 C6 . . 119.0(2) ?
    O2 N3 C6 . . 117.8(3) ?
    O1 C1 N1 . . 128.1(2) ?
    O1 C1 N2 . . 126.4(2) ?
    N1 C1 N2 . . 105.5(2) ?
    N1 C2 C4 . . 131.5(2) ?
    N1 C2 C3 . . 107.3(2) ?
    C4 C2 C3 . . 121.2(2) ?
    N2 C3 C5 . . 131.1(2) ?
    N2 C3 C2 . . 106.5(2) ?
    C5 C3 C2 . . 122.5(2) ?
    C2 C4 C6 . . 115.5(2) ?
    C2 C4 H4 . . 122.3 ?
    C6 C4 H4 . . 122.3 ?
    C7 C5 C3 . . 116.9(2) ?
    C7 C5 H5 . . 121.6 ?
    C3 C5 H5 . . 121.6 ?
    C7 C6 C4 . . 124.5(2) ?
    C7 C6 N3 . . 117.2(2) ?
    C4 C6 N3 . . 118.3(2) ?
    C6 C7 C5 . . 119.6(2) ?
    C6 C7 H7 . . 120.2 ?
    C5 C7 H7 . . 120.2 ?
    N1 C8 C9 . . 111.6(2) ?
    N1 C8 H8A . . 109.3 ?
    C9 C8 H8A . . 109.3 ?
    N1 C8 H8B . . 109.3 ?
    C9 C8 H8B . . 109.3 ?
    H8A C8 H8B . . 108.0 ?
    C10 C9 C8 . . 179.0(3) ?
    C9 C10 H10 . . 180.0 ?
    C12 C11 N2 . . 113.1(2) ?
    C12 C11 H11A . . 109.0 ?
    N2 C11 H11A . . 109.0 ?
    C12 C11 H11B . . 109.0 ?
    N2 C11 H11B . . 109.0 ?
    H11A C11 H11B . . 107.8 ?
    C13 C12 C11 . . 178.1(3) ?
    C12 C13 H13 . . 180.0 ?
    C14 N4 C15 . . 109.9(2) ?
    C14 N4 C21 . . 123.7(2) ?
    C15 N4 C21 . . 126.5(2) ?
    C16 N5 C14 . . 109.97(19) ?
    C16 N5 C24 . . 127.2(2) ?
    C14 N5 C24 . . 122.8(2) ?
    O5 N6 O6 . . 123.7(2) ?
    O5 N6 C19 . . 118.6(3) ?
    O6 N6 C19 . . 117.7(3) ?
    O4 C14 N4 . . 127.1(2) ?
    O4 C14 N5 . . 126.4(2) ?
    N4 C14 N5 . . 106.5(2) ?
    C17 C15 N4 . . 132.0(2) ?
    C17 C15 C16 . . 121.5(3) ?
    N4 C15 C16 . . 106.5(2) ?
    N5 C16 C18 . . 131.4(2) ?
    N5 C16 C15 . . 107.1(2) ?
    C18 C16 C15 . . 121.5(2) ?
    C15 C17 C19 . . 115.4(2) ?
    C15 C17 H17 . . 122.3 ?
    C19 C17 H17 . . 122.3 ?
    C20 C18 C16 . . 118.3(2) ?
    C20 C18 H18 . . 120.8 ?
    C16 C18 H18 . . 120.8 ?
    C20 C19 C17 . . 124.5(2) ?
    C20 C19 N6 . . 117.9(2) ?
    C17 C19 N6 . . 117.6(2) ?
    C18 C20 C19 . . 118.8(2) ?
    C18 C20 H20 . . 120.6 ?
    C19 C20 H20 . . 120.6 ?
    C22 C21 N4 . . 112.0(2) ?
    C22 C21 H21A . . 109.2 ?
    N4 C21 H21A . . 109.2 ?
    C22 C21 H21B . . 109.2 ?
    N4 C21 H21B . . 109.2 ?
    H21A C21 H21B . . 107.9 ?
    C23 C22 C21 . . 179.1(4) ?
    C22 C23 H23 . . 180.0 ?
    N5 C24 C25 . . 112.4(2) ?
    N5 C24 H24A . . 109.1 ?
    C25 C24 H24A . . 109.1 ?
    N5 C24 H24B . . 109.1 ?
    C25 C24 H24B . . 109.1 ?
    H24A C24 H24B . . 107.8 ?
    C26 C25 C24 . . 177.4(3) ?
    C25 C26 H26 . . 180.0 ?
loop_
    _geom_torsion_atom_site_label_1
    _geom_torsion_atom_site_label_2
    _geom_torsion_atom_site_label_3
    _geom_torsion_atom_site_label_4
    _geom_torsion_site_symmetry_1
    _geom_torsion_site_symmetry_2
    _geom_torsion_site_symmetry_3
    _geom_torsion_site_symmetry_4
    _geom_torsion
    _geom_torsion_publ_flag
    C2 N1 C1 O1 . . . . 179.0(3) ?
    C8 N1 C1 O1 . . . . -2.1(4) ?
    C2 N1 C1 N2 . . . . 0.2(3) ?
    C8 N1 C1 N2 . . . . 179.2(2) ?
    C3 N2 C1 O1 . . . . -178.4(2) ?
    C11 N2 C1 O1 . . . . 1.1(4) ?
    C3 N2 C1 N1 . . . . 0.3(3) ?
    C11 N2 C1 N1 . . . . 179.8(2) ?
    C1 N1 C2 C4 . . . . -179.7(2) ?
    C8 N1 C2 C4 . . . . 1.4(4) ?
    C1 N1 C2 C3 . . . . -0.7(3) ?
    C8 N1 C2 C3 . . . . -179.6(2) ?
    C1 N2 C3 C5 . . . . 179.3(2) ?
    C11 N2 C3 C5 . . . . -0.2(4) ?
    C1 N2 C3 C2 . . . . -0.8(3) ?
    C11 N2 C3 C2 . . . . 179.8(2) ?
    N1 C2 C3 N2 . . . . 0.9(3) ?
    C4 C2 C3 N2 . . . . -180.0(2) ?
    N1 C2 C3 C5 . . . . -179.2(2) ?
    C4 C2 C3 C5 . . . . 0.0(3) ?
    N1 C2 C4 C6 . . . . 179.0(2) ?
    C3 C2 C4 C6 . . . . 0.1(3) ?
    N2 C3 C5 C7 . . . . 180.0(2) ?
    C2 C3 C5 C7 . . . . 0.0(3) ?
    C2 C4 C6 C7 . . . . -0.1(3) ?
    C2 C4 C6 N3 . . . . 179.3(2) ?
    O3 N3 C6 C7 . . . . 0.1(3) ?
    O2 N3 C6 C7 . . . . 179.8(2) ?
    O3 N3 C6 C4 . . . . -179.3(2) ?
    O2 N3 C6 C4 . . . . 0.3(3) ?
    C4 C6 C7 C5 . . . . 0.2(4) ?
    N3 C6 C7 C5 . . . . -179.3(2) ?
    C3 C5 C7 C6 . . . . -0.1(4) ?
    C1 N1 C8 C9 . . . . 111.8(3) ?
    C2 N1 C8 C9 . . . . -69.5(3) ?
    N1 C8 C9 C10 . . . .  -14E1(2)
                                  ?
    C3 N2 C11 C12 . . . . -74.5(3) ?
    C1 N2 C11 C12 . . . . 106.0(3) ?
    N2 C11 C12 C13 . . . . 136(10) ?
    C15 N4 C14 O4 . . . . 178.2(3) ?
    C21 N4 C14 O4 . . . . -2.0(4) ?
    C15 N4 C14 N5 . . . . -0.4(3) ?
    C21 N4 C14 N5 . . . . 179.4(2) ?
    C16 N5 C14 O4 . . . . -177.9(3) ?
    C24 N5 C14 O4 . . . . 0.7(4) ?
    C16 N5 C14 N4 . . . . 0.7(3) ?
    C24 N5 C14 N4 . . . . 179.3(2) ?
    C14 N4 C15 C17 . . . . 179.8(2) ?
    C21 N4 C15 C17 . . . . 0.0(4) ?
    C14 N4 C15 C16 . . . . -0.1(3) ?
    C21 N4 C15 C16 . . . . -179.9(2) ?
    C14 N5 C16 C18 . . . . 178.8(2) ?
    C24 N5 C16 C18 . . . . 0.2(4) ?
    C14 N5 C16 C15 . . . . -0.8(3) ?
    C24 N5 C16 C15 . . . . -179.3(2) ?
    C17 C15 C16 N5 . . . . -179.4(2) ?
    N4 C15 C16 N5 . . . . 0.5(3) ?
    C17 C15 C16 C18 . . . . 1.0(3) ?
    N4 C15 C16 C18 . . . . -179.1(2) ?
    N4 C15 C17 C19 . . . . 179.4(2) ?
    C16 C15 C17 C19 . . . . -0.7(3) ?
    N5 C16 C18 C20 . . . . 180.0(2) ?
    C15 C16 C18 C20 . . . . -0.5(3) ?
    C15 C17 C19 C20 . . . . 0.0(3) ?
    C15 C17 C19 N6 . . . . 179.4(2) ?
    O5 N6 C19 C20 . . . . 178.4(2) ?
    O6 N6 C19 C20 . . . . -2.0(3) ?
    O5 N6 C19 C17 . . . . -1.0(3) ?
    O6 N6 C19 C17 . . . . 178.5(2) ?
    C16 C18 C20 C19 . . . . -0.2(3) ?
    C17 C19 C20 C18 . . . . 0.5(4) ?
    N6 C19 C20 C18 . . . . -178.9(2) ?
    C14 N4 C21 C22 . . . . 113.4(3) ?
    C15 N4 C21 C22 . . . . -66.8(3) ?
    N4 C21 C22 C23 . . . .  -10E1(3)
                                    ?
    C16 N5 C24 C25 . . . . -71.9(3) ?
    C14 N5 C24 C25 . . . . 109.8(3) ?
    N5 C24 C25 C26 . . . . 121(7) ?
loop_
    _geom_hbond_atom_site_label_D
    _geom_hbond_atom_site_label_H
    _geom_hbond_atom_site_label_A
    _geom_hbond_site_symmetry_A
    _geom_hbond_distance_DH
    _geom_hbond_distance_HA
    _geom_hbond_distance_DA
    _geom_hbond_angle_DHA
    C5 H5 O6 4_445 0.95 2.43 3.316(3) 155.4
    C8 H8A O4 3_545 0.99 2.28 3.186(3) 151.4
    C11 H11A O6 4_445 0.99 2.45 3.257(4) 138.7
    C13 H13 O2 4_465 0.95 2.32 3.205(4) 155.2
    C21 H21B O1 3_564 0.99 2.27 3.191(3) 154.4
    C24 H24B O3 . 0.99 2.49 3.350(4) 145.7
    C26 H26 O5 4_445 0.95 2.40 3.320(4) 163.8
