# Supplementary material for: 5-Nitro-1,3-bis­(prop-2-yn­yl)-1H-1,3-benzimidazol-2(3H)-one
Source: Acta Crystallogr Sect E Struct Rep Online. 2013 Jun 26;69(Pt 7):o1159. doi: 10.1107/S1600536813016814 (PMC3770420; doi:10.1107/S1600536813016814)
Supplement: Supplementary file 2 [file e-69-o1159-Isup2.hkl]

#
# h,k,l, Fc-squared, Fo-squared, sigma(Fo-squared) and status flag
#
data_I
_shelx_title ' y34_abdel_cr1_150k          New: Pca21'
_shelx_refln_list_code          4
_shelx_F_calc_maximum      220.31
_exptl_crystal_F_000      1056.00
_reflns_d_resolution_high  0.7180
 
loop_
 _symmetry_equiv_pos_as_xyz
 'x, y, z'
 '-x, -y, z+1/2'
 '-x+1/2, y, z+1/2'
 'x+1/2, -y, z'
 
_cell_length_a    20.0988
_cell_length_b     4.2645
_cell_length_c    28.6690
_cell_angle_alpha  90.000
_cell_angle_beta   90.000
_cell_angle_gamma  90.000
 
_shelx_F_squared_multiplier     1.000
 
loop_
 _refln_index_h
 _refln_index_k
 _refln_index_l
 _refln_F_squared_calc
 _refln_F_squared_meas
 _refln_F_squared_sigma
 _refln_observed_status
   2   0   0       49.73       39.66      3.30 o
   4   0   0      113.86       89.59      5.38 o
   6   0   0        9.62        9.94      1.43 o
   8   0   0      736.74     1126.70     16.98 o
  10   0   0       19.13       17.91      2.10 o
  12   0   0     5161.90     5606.47     92.00 o
  14   0   0       91.04       89.58      3.43 o
  16   0   0       56.20       73.29      3.58 o
  18   0   0        5.53        4.40      1.50 o
  20   0   0     6576.01     7345.45    142.65 o
  22   0   0       30.55       32.05      4.36 o
  24   0   0       33.58       28.23      9.10 o
  26   0   0        8.41       -0.95      5.40 o
   0   1   0     2003.35     1839.11     34.00 o
   1   1   0      109.26       91.57      4.32 o
   2   1   0        0.24        1.09      1.54 o
   3   1   0     2559.77     1977.68     70.63 o
   4   1   0    47088.50    48515.28    459.94 o
   5   1   0    10459.92     8790.45     97.30 o
   6   1   0       51.28       51.65      1.26 o
   7   1   0     1383.16     1258.19     29.49 o
   8   1   0      402.35      420.82      4.91 o
   9   1   0       93.65      108.06      2.03 o
  10   1   0        4.30        5.86      0.70 o
  11   1   0       18.31       16.64      1.54 o
  12   1   0     1285.71     1460.60     16.63 o
  13   1   0      316.42      251.76      5.24 o
  14   1   0        0.04       -1.03      1.03 o
  15   1   0      406.40      434.62     10.91 o
  16   1   0     4903.95     5275.45    105.60 o
  17   1   0       39.51       38.00      3.43 o
  18   1   0      126.63      121.19      4.27 o
  19   1   0      564.04      535.49     18.61 o
  20   1   0      322.16      355.82     15.31 o
  21   1   0        4.40        1.60      2.60 o
  22   1   0        3.11        0.39      3.33 o
  23   1   0        0.01        7.04      4.68 o
  24   1   0      377.50      393.03     27.67 o
  25   1   0       32.10       46.81     12.43 o
  26   1   0       11.54        1.30      6.59 o
   0   2   0     1792.81     1616.30     32.63 o
   1   2   0     1601.05     1342.04     29.42 o
   2   2   0       61.68       47.28      4.24 o
   3   2   0     1137.22     1087.86     20.63 o
   4   2   0        1.48        3.27      1.44 o
   5   2   0     1882.37     1694.52     23.06 o
   6   2   0       45.11       48.49      4.79 o
   7   2   0       69.66       67.06      2.35 o
   8   2   0     2789.71     3139.11     47.45 o
   9   2   0       68.43       58.89      2.47 o
  10   2   0        1.23        2.70      1.17 o
  11   2   0      409.55      336.36     14.45 o
  12   2   0     3875.00     3903.72     44.74 o
  13   2   0       96.87       74.01      3.20 o
  14   2   0      100.97       89.47      4.19 o
  15   2   0      218.54      206.57     11.75 o
  16   2   0       16.71       38.69      8.72 o
  17   2   0       16.96       30.97      8.00 o
  18   2   0        0.49        0.78      2.63 o
  19   2   0      139.69      144.58      8.88 o
  20   2   0       36.99       53.59     10.09 o
  21   2   0        0.07       -3.64      4.66 o
  22   2   0        8.00       14.11      6.21 o
  23   2   0      122.70      134.77     18.03 o
  24   2   0      140.82      133.98     17.51 o
   0   3   0      491.04      429.91     18.16 o
   1   3   0      714.16      582.46     15.50 o
   2   3   0      359.02      331.31     10.29 o
   3   3   0      904.15      840.48     19.19 o
   4   3   0     1164.07     1317.05     20.97 o
   5   3   0       22.54       27.64      3.66 o
   6   3   0       13.34       13.08      1.83 o
   7   3   0      161.99      172.41      6.29 o
   8   3   0      930.20      919.57     14.89 o
   9   3   0      189.83      164.44      5.10 o
  10   3   0      190.64      180.71      6.88 o
  11   3   0      575.86      485.92     44.62 o
  12   3   0       41.25       58.69      5.89 o
  13   3   0      286.04      260.06      8.63 o
  14   3   0       22.50       16.70      3.59 o
  15   3   0       53.33       66.58      6.32 o
  16   3   0      163.30      151.65      8.80 o
  17   3   0       47.68       42.29     11.47 o
  18   3   0       11.05        8.56      3.96 o
  19   3   0       57.71       65.68      7.43 o
  20   3   0      103.08       93.07     14.65 o
  21   3   0       75.97       68.78     15.04 o
   0   4   0      966.24      924.16     32.06 o
   1   4   0      167.99      157.75      8.77 o
   2   4   0       14.19       18.29      2.84 o
   3   4   0       13.30       19.59      3.22 o
   4   4   0      304.69      302.92      9.27 o
   5   4   0        7.12       14.19      2.04 o
   6   4   0        4.81        5.38      1.49 o
   7   4   0      118.01      101.55      9.00 o
   8   4   0        5.05        3.37      2.41 o
   9   4   0       63.62       57.87      4.38 o
  10   4   0       27.54       34.29      5.53 o
  11   4   0       98.10       98.65      8.98 o
  12   4   0      246.24      261.67     18.38 o
  13   4   0       40.22       37.52      6.57 o
  14   4   0        0.03       -1.45      3.94 o
  15   4   0       16.99       11.02      6.91 o
  16   4   0       53.32       64.51      8.44 o
  17   4   0        4.31        1.28      4.94 o
  18   4   0        2.59        0.33      5.42 o
  19   4   0       65.56       95.08     13.75 o
   0   5   0      141.11      143.07      8.04 o
   1   5   0       37.22       50.08      5.24 o
   2   5   0       16.42       21.43      3.13 o
   3   5   0       74.93       89.44      6.69 o
   4   5   0       33.32       52.19      5.04 o
   5   5   0       79.50       93.66      9.73 o
   6   5   0       30.64       40.58      6.79 o
   7   5   0       15.64       16.41      4.49 o
   8   5   0        1.45        6.80      3.78 o
   9   5   0        1.08       -0.61      4.68 o
  10   5   0        0.11        7.16      5.71 o
  11   5   0        0.05        1.79      3.25 o
  12   5   0       39.09       40.80     14.89 o
  13   5   0        4.71       12.15      6.80 o
  14   5   0        1.28       -7.20      7.20 o
   2   0   1    39572.73    41405.92    314.04 o
   4   0   1      547.67      644.21      7.41 o
   6   0   1      292.62      448.18      7.20 o
   8   0   1      233.72      224.12      4.80 o
  10   0   1     2738.92     3225.52     30.87 o
  12   0   1      358.67      335.33      8.10 o
  14   0   1      939.63     1078.39     10.83 o
  16   0   1      179.95      197.33      4.04 o
  18   0   1      463.55      486.76     10.99 o
  20   0   1      848.73      901.62     15.83 o
  22   0   1       48.97       45.21      5.09 o
  24   0   1      649.65      680.05     24.52 o
  26   0   1        0.36       -1.72      4.03 o
   1   1   1      727.50      550.94     14.59 o
   2   1   1     2412.45     2300.40     22.51 o
   3   1   1     3196.12     2735.82     44.26 o
   4   1   1     8026.56     8634.69     66.27 o
   5   1   1     5630.24     4781.42     54.13 o
   6   1   1      145.12      135.20      2.65 o
   7   1   1      403.21      394.58      9.10 o
   8   1   1       87.13       77.23      1.19 o
   9   1   1      405.10      388.92      5.80 o
  10   1   1      162.30      189.78      2.47 o
  11   1   1      253.06      264.65      3.73 o
  12   1   1      285.19      299.90      4.06 o
  13   1   1      467.12      447.16      5.85 o
  14   1   1      549.75      555.02      6.32 o
  15   1   1      253.94      248.20      4.72 o
  16   1   1       27.24       26.54      1.61 o
  17   1   1      319.61      305.93      6.21 o
  18   1   1      794.47      864.78     13.94 o
  19   1   1      433.94      422.78      8.51 o
  20   1   1      530.53      545.30     13.50 o
  21   1   1       19.57       20.52      3.15 o
  22   1   1       68.04       75.15      6.12 o
  23   1   1        4.64        2.06      2.23 o
  24   1   1      142.20      143.93      7.71 o
  25   1   1      187.61      191.82     32.91 o
  26   1   1        3.10        0.33      7.73 o
   1   2   1      251.21      203.60      3.98 o
   2   2   1      200.02      263.41     10.42 o
   3   2   1     2517.93     2201.33     23.98 o
   4   2   1     1903.99     2080.05     23.13 o
   5   2   1     1542.78     1448.47     19.19 o
   6   2   1      163.98      133.55      3.36 o
   7   2   1       76.22       73.22      3.98 o
   8   2   1      589.70      609.34     10.71 o
   9   2   1      752.75      745.07      8.58 o
  10   2   1        7.11        5.57      0.70 o
  11   2   1       87.67       65.60      2.87 o
  12   2   1       56.91       67.63      3.17 o
  13   2   1      321.86      280.47      5.34 o
  14   2   1      406.56      366.40      9.68 o
  15   2   1      317.90      295.35      6.51 o
  16   2   1     1935.50     2093.52     34.32 o
  17   2   1      157.91      140.52      6.23 o
  18   2   1      266.22      186.70     51.29 o
  19   2   1       88.98       85.24      6.14 o
  20   2   1        0.18        0.36      2.15 o
  21   2   1        9.32       18.93      4.92 o
  22   2   1       13.27       16.45      5.53 o
  23   2   1       73.05       53.21      8.15 o
  24   2   1       69.76       78.03     12.37 o
   1   3   1      895.02      864.33     14.83 o
   2   3   1      113.59      127.62      6.60 o
   3   3   1      130.18      123.53      4.13 o
   4   3   1      329.38      357.24      5.87 o
   5   3   1      176.24      164.84      3.87 o
   6   3   1       93.61       92.54      2.67 o
   7   3   1      223.89      201.12      4.47 o
   8   3   1      198.57      215.08      5.41 o
   9   3   1      479.31      445.29      6.42 o
  10   3   1       67.35       56.88      2.63 o
  11   3   1      418.15      356.92      9.90 o
  12   3   1      155.24      139.70      4.59 o
  13   3   1      241.27      220.56      5.57 o
  14   3   1        5.03        4.59      2.34 o
  15   3   1       18.98       26.97      3.35 o
  16   3   1      222.58      227.61      6.16 o
  17   3   1       72.62       60.40      4.48 o
  18   3   1       13.09       13.69      3.23 o
  19   3   1       50.61       62.51      5.32 o
  20   3   1        1.99        7.29      7.01 o
  21   3   1      190.29      184.69     15.64 o
   1   4   1      114.50      100.44      4.99 o
   2   4   1      123.64      113.77      4.60 o
   3   4   1      332.90      313.17      6.58 o
   4   4   1       58.73       66.31      3.27 o
   5   4   1      185.77      189.60      4.46 o
   6   4   1       13.24       14.19      1.38 o
   7   4   1       64.96       62.90      3.65 o
   8   4   1      229.03      236.10      6.11 o
   9   4   1      191.76      178.11      5.27 o
  10   4   1      208.25      217.28     10.16 o
  11   4   1       28.39       32.44      3.98 o
  12   4   1       67.43       75.85      5.56 o
  13   4   1       10.59        8.45      3.29 o
  14   4   1       24.54       23.62      3.36 o
  15   4   1       32.34       33.30      3.97 o
  16   4   1      148.47      200.54     12.22 o
  17   4   1       44.40       43.47      5.36 o
  18   4   1       90.29       84.61      8.64 o
  19   4   1       28.14       33.97      9.01 o
   1   5   1      160.90      200.72      6.34 o
   2   5   1      146.17      168.71      5.88 o
   3   5   1       53.18       57.60      3.55 o
   4   5   1       66.25       62.48      3.67 o
   5   5   1       69.69       78.20      4.79 o
   6   5   1       14.43       21.41      3.96 o
   7   5   1       49.76       65.70      5.35 o
   8   5   1       70.03       72.28      5.58 o
   9   5   1       18.30       18.78      3.29 o
  10   5   1        8.10        8.81      2.93 o
  11   5   1       21.78       23.90      4.21 o
  12   5   1       15.77       28.72      4.50 o
  13   5   1        8.88        5.10      4.87 o
  14   5   1       33.37       31.52      8.82 o
   2   0   2     2119.16     2326.45     22.74 o
   4   0   2     5216.99     5582.21     45.08 o
   6   0   2     2506.73     2837.69     25.48 o
   8   0   2     9707.79    10806.69    106.52 o
  10   0   2     3931.49     4536.37     40.99 o
  12   0   2      287.59      344.18      4.70 o
  14   0   2      401.92      473.92      6.07 o
  16   0   2       34.69       33.03      2.15 o
  18   0   2       19.26       13.31      1.67 o
  20   0   2     1725.53     1840.76     25.05 o
  22   0   2      774.87      822.06     19.08 o
  24   0   2      114.21      115.71     11.00 o
  26   0   2       10.61        5.95      3.85 o
   0   1   2     1773.11     1792.53     24.51 o
   1   1   2     7973.76     6051.64    112.99 o
   2   1   2     1012.91     1047.05      9.84 o
   3   1   2      443.80      370.73      4.83 o
   4   1   2    25375.51    26147.63    159.19 o
   5   1   2     6882.90     5851.91    114.55 o
   6   1   2      163.62      165.57      2.38 o
   7   1   2     1025.74      957.90     14.98 o
   8   1   2     1935.33     1933.83     11.63 o
   9   1   2     1391.31     1372.35     11.50 o
  10   1   2      295.07      360.64      3.47 o
  11   1   2      451.73      430.06      6.87 o
  12   1   2       52.93       49.09      1.55 o
  13   1   2      639.86      644.32      7.02 o
  14   1   2      785.22      875.74      8.46 o
  15   1   2      763.51      748.24     13.72 o
  16   1   2      727.29      837.64     14.48 o
  17   1   2      692.99      651.93     12.81 o
  18   1   2      606.51      642.45     10.19 o
  19   1   2       12.79        9.84      1.79 o
  20   1   2      446.91      466.46     14.67 o
  21   1   2       70.97       63.53      5.76 o
  22   1   2       34.68       33.18      4.49 o
  23   1   2       10.70        6.98      2.38 o
  24   1   2      348.35      355.95     17.96 o
  25   1   2      389.37      420.43     21.31 o
  26   1   2        3.13        3.87      5.91 o
   0   2   2     1680.98     1643.43     61.10 o
   1   2   2     1028.50      867.26     17.11 o
   2   2   2      412.65      376.51     19.73 o
   3   2   2     3674.95     3162.54     38.52 o
   4   2   2     2328.70     2303.66     28.70 o
   5   2   2      539.74      513.24      9.91 o
   6   2   2      664.03      763.40      8.49 o
   7   2   2      265.52      235.09      6.57 o
   8   2   2     3971.73     4214.78     34.35 o
   9   2   2     1527.78     1393.53     13.66 o
  10   2   2      540.28      532.27      6.49 o
  11   2   2      366.71      335.05      4.25 o
  12   2   2      893.25      878.46     12.10 o
  13   2   2      190.52      127.91      6.37 o
  14   2   2      215.99      221.63      3.89 o
  15   2   2       61.81       52.68      2.33 o
  16   2   2      103.22       95.64     10.30 o
  17   2   2      107.20       80.09      4.86 o
  18   2   2       10.67        5.39      4.93 o
  19   2   2      211.98      200.08      9.15 o
  20   2   2      151.09      144.92      8.06 o
  21   2   2       88.99      102.79     10.62 o
  22   2   2       20.31       26.47      5.72 o
  23   2   2       68.93       85.60     10.49 o
  24   2   2       27.68       34.60     10.23 o
   0   3   2      285.54      265.97     11.93 o
   1   3   2     1010.91      993.34     16.26 o
   2   3   2      211.82      217.77      5.71 o
   3   3   2      330.60      281.75      6.70 o
   4   3   2      251.76      222.14      5.05 o
   5   3   2      320.44      280.23      7.74 o
   6   3   2      138.35      118.72      7.18 o
   7   3   2      161.13      143.43      3.83 o
   8   3   2      376.66      382.49      6.28 o
   9   3   2      542.74      491.14      9.33 o
  10   3   2      177.56      173.92      5.86 o
  11   3   2       83.85       81.44      4.35 o
  12   3   2       84.24       73.13      3.30 o
  13   3   2       86.30       79.59      3.54 o
  14   3   2      207.95      204.96      6.92 o
  15   3   2      193.17      198.87      6.89 o
  16   3   2      148.71      147.48      5.00 o
  17   3   2       29.65       27.96      6.42 o
  18   3   2       45.74       31.15      4.26 o
  19   3   2       54.81       58.90      6.14 o
  20   3   2      111.20      136.39     12.81 o
  21   3   2      341.62      380.36     30.80 o
   0   4   2      279.14      272.13      9.83 o
   1   4   2      337.81      324.52      7.50 o
   2   4   2      100.25      108.01      4.18 o
   3   4   2      324.50      325.87      7.35 o
   4   4   2       58.34       60.25      2.56 o
   5   4   2      125.87      127.83      3.92 o
   6   4   2      152.90      154.42      6.60 o
   7   4   2      155.35      155.74      5.47 o
   8   4   2        4.95        9.60      1.36 o
   9   4   2       66.52       62.56      3.13 o
  10   4   2      236.64      247.43      6.90 o
  11   4   2       84.75       80.12      6.51 o
  12   4   2        4.17        1.33      2.11 o
  13   4   2      138.29      137.84      6.86 o
  14   4   2       13.48       18.06      3.05 o
  15   4   2       50.90       58.19      4.56 o
  16   4   2       55.29       62.78      7.02 o
  17   4   2      289.44      316.25     15.08 o
  18   4   2       18.16       19.24      5.29 o
  19   4   2       99.77      117.25     14.45 o
   0   5   2      146.58      165.05      8.89 o
   1   5   2       46.32       61.45      3.73 o
   2   5   2       76.87       88.54      4.30 o
   3   5   2       42.34       49.04      4.00 o
   4   5   2      149.28      161.13      5.86 o
   5   5   2       38.61       39.50      3.74 o
   6   5   2      336.94      396.11     14.65 o
   7   5   2       66.42       67.09      5.49 o
   8   5   2       24.59       26.01      3.48 o
   9   5   2       20.18       20.21      3.69 o
  10   5   2       85.30       91.73      6.46 o
  11   5   2       23.92       21.29      4.20 o
  12   5   2        1.04       -2.62      4.08 o
  13   5   2       28.18       38.24      7.32 o
  14   5   2       42.43       42.72     10.71 o
   2   0   3     4940.28     5439.63     36.28 o
   4   0   3     1356.13     1541.94     14.51 o
   6   0   3     1754.22     1944.83     15.72 o
   8   0   3      168.71      142.68      3.20 o
  10   0   3      621.67      732.79      8.86 o
  12   0   3       70.83       76.08      1.98 o
  14   0   3      891.47     1014.44     20.44 o
  16   0   3     2546.65     2857.52     48.04 o
  18   0   3      300.76      281.18      6.58 o
  20   0   3     2493.80     2702.71     57.68 o
  22   0   3      402.65      410.33     13.05 o
  24   0   3      146.37      155.71     11.41 o
  26   0   3      159.19      156.19     22.50 o
   1   1   3    20503.31    16185.88    108.23 o
   2   1   3     4441.89     5051.58     39.12 o
   3   1   3     7932.99     6245.35     55.72 o
   4   1   3    19073.65    20815.05    135.38 o
   5   1   3     4833.81     4130.98     42.41 o
   6   1   3      385.28      473.02      4.30 o
   7   1   3      170.87      165.95      2.50 o
   8   1   3     2908.75     3254.94     18.31 o
   9   1   3      569.18      557.91      5.73 o
  10   1   3       86.80       77.48      2.18 o
  11   1   3      745.29      716.97     11.01 o
  12   1   3      282.49      337.95      4.19 o
  13   1   3      139.30      122.84      2.54 o
  14   1   3       28.49       22.34      1.25 o
  15   1   3      144.02      140.76      3.25 o
  16   1   3      726.05      799.87     15.18 o
  17   1   3      793.53      804.70     19.44 o
  18   1   3      512.66      566.55     11.62 o
  19   1   3      495.81      494.82     11.91 o
  20   1   3        6.98        1.24      3.96 o
  21   1   3      140.25      136.06      8.21 o
  22   1   3       78.19       81.41      5.66 o
  23   1   3       94.49       74.41      5.40 o
  24   1   3      380.22      428.79     15.50 o
  25   1   3       94.22       94.19     10.35 o
  26   1   3       55.51       49.76      7.95 o
   1   2   3      784.99      678.42      8.70 o
   2   2   3      807.82      834.24     16.09 o
   3   2   3       72.96       53.03      4.24 o
   4   2   3     1373.11     1468.66     27.78 o
   5   2   3      362.57      349.67      9.24 o
   6   2   3     2074.70     2285.34     22.67 o
   7   2   3     1538.66     1375.52     28.64 o
   8   2   3     1449.92     1595.25     14.51 o
   9   2   3      240.26      215.55      4.01 o
  10   2   3      249.16      266.95      5.23 o
  11   2   3       15.86       16.48      1.27 o
  12   2   3      189.91      182.23      3.12 o
  13   2   3      667.91      594.00     12.92 o
  14   2   3      278.37      313.11      7.40 o
  15   2   3      579.77      483.75      6.57 o
  16   2   3       89.92       88.34      3.96 o
  17   2   3       12.78        2.76      1.43 o
  18   2   3       12.22        8.21      3.22 o
  19   2   3      115.49      112.66      6.83 o
  20   2   3       12.17       16.96      4.96 o
  21   2   3      158.15      165.67     13.16 o
  22   2   3       57.81       52.39     12.33 o
  23   2   3        3.54        1.32      4.88 o
  24   2   3       83.21       87.03     15.05 o
   1   3   3      236.98      227.70      4.58 o
   2   3   3      503.46      535.97      8.95 o
   3   3   3      174.20      165.44      4.68 o
   4   3   3       79.42       89.54      3.75 o
   5   3   3       57.37       42.08      3.23 o
   6   3   3       31.89       32.65      1.98 o
   7   3   3      516.64      489.81      8.09 o
   8   3   3       72.24       72.52      2.80 o
   9   3   3      420.63      375.91     12.84 o
  10   3   3      888.10      918.21     13.10 o
  11   3   3      460.13      402.50     16.70 o
  12   3   3      245.71      255.23      6.74 o
  13   3   3       10.28       11.20      1.67 o
  14   3   3       14.57       12.08      2.36 o
  15   3   3       67.49       62.44      4.12 o
  16   3   3      122.43      121.58      4.50 o
  17   3   3       74.31       73.99      4.96 o
  18   3   3       19.50       22.10      3.71 o
  19   3   3       56.39       58.21      6.33 o
  20   3   3        1.06        2.85      5.71 o
   1   4   3       19.56       24.67      2.21 o
   2   4   3      107.50      116.46      3.93 o
   3   4   3       13.42       14.88      2.17 o
   4   4   3       67.14       67.18      2.72 o
   5   4   3      367.08      370.58      8.85 o
   6   4   3      110.30      130.39      4.31 o
   7   4   3      174.73      179.41      7.22 o
   8   4   3       23.67       22.89      2.52 o
   9   4   3        8.67        4.52      2.13 o
  10   4   3        4.02        3.16      2.72 o
  11   4   3       86.55       76.14      5.29 o
  12   4   3       19.90       14.51      3.01 o
  13   4   3       92.89       99.36      5.79 o
  14   4   3       84.17       85.97      5.44 o
  15   4   3       12.36        9.46      3.51 o
  16   4   3       45.98       55.52      6.54 o
  17   4   3       16.00       25.83      5.27 o
  18   4   3       12.88       -2.42      6.69 o
   1   5   3       61.99       63.40      4.10 o
   2   5   3       28.35       41.06      3.41 o
   3   5   3      192.69      183.91      6.20 o
   4   5   3      148.39      134.80      5.33 o
   5   5   3       37.39       40.35      3.96 o
   6   5   3       43.14       41.96      4.40 o
   7   5   3       42.87       54.41      4.82 o
   8   5   3       45.84       55.59      4.86 o
   9   5   3        7.83        8.90      2.64 o
  10   5   3       12.94       15.05      3.42 o
  11   5   3       20.31       18.82      3.61 o
  12   5   3        7.21        7.63      3.54 o
  13   5   3        2.96        3.10      7.91 o
  14   5   3      181.38      147.71     17.48 o
   0   0   4    17457.52    17468.90    133.63 o
   2   0   4      360.84      405.44      6.38 o
   4   0   4     6869.09     7589.28     88.37 o
   6   0   4      497.37      487.22      6.99 o
   8   0   4     2503.46     2892.25     28.01 o
  10   0   4     1788.16     2261.81     19.75 o
  12   0   4      143.07      131.96      3.38 o
  14   0   4       51.15       59.28      2.43 o
  16   0   4     1232.72     1425.27     28.50 o
  18   0   4       14.81       18.59      1.91 o
  20   0   4       61.84       71.02      4.21 o
  22   0   4      376.91      404.24     24.14 o
  24   0   4       60.07       61.09      7.29 o
  26   0   4      552.58      534.41     64.35 o
   0   1   4    11391.61    12618.25    129.14 o
   1   1   4    14273.31    11952.26    109.26 o
   2   1   4    16666.98    17470.88    135.96 o
   3   1   4     5545.61     4558.43     32.01 o
   4   1   4      789.59      918.44     10.25 o
   5   1   4      143.50      169.23      6.28 o
   6   1   4     5669.97     6482.29     35.97 o
   7   1   4      110.21      100.99      1.81 o
   8   1   4      571.77      565.65      4.93 o
   9   1   4      268.92      278.54      3.29 o
  10   1   4     1010.67     1092.55     15.65 o
  11   1   4      205.33      169.80      5.12 o
  12   1   4     1423.69     1465.70     11.94 o
  13   1   4      144.13      142.81      2.87 o
  14   1   4      173.55      182.70      4.10 o
  15   1   4      219.34      192.85      4.48 o
  16   1   4      217.89      227.32      5.03 o
  17   1   4      938.69      885.19     22.98 o
  18   1   4      175.56      186.63      7.38 o
  19   1   4      678.38      618.70     13.51 o
  20   1   4       57.78       53.24      4.87 o
  21   1   4       10.25        8.84      2.84 o
  22   1   4      683.22      751.96     16.86 o
  23   1   4      102.41      106.27      7.01 o
  24   1   4      128.23      131.64      8.63 o
  25   1   4       68.42       66.76      9.29 o
  26   1   4        1.40        7.82      4.41 o
   0   2   4     2008.77     2090.22     23.11 o
   1   2   4      165.37      143.35      3.08 o
   2   2   4      537.88      531.40      8.60 o
   3   2   4      632.69      593.16     10.97 o
   4   2   4     1815.42     1768.35    119.32 o
   5   2   4      710.05      658.35     17.67 o
   6   2   4     1731.80     1890.86     20.92 o
   7   2   4      253.09      238.60      5.74 o
   8   2   4      951.11     1105.11     17.33 o
   9   2   4      393.34      369.23      5.96 o
  10   2   4      151.79      157.90      3.49 o
  11   2   4      418.80      366.52      4.65 o
  12   2   4      221.95      219.86      3.39 o
  13   2   4       14.95       18.45      1.48 o
  14   2   4     2183.50     2312.35     37.01 o
  15   2   4      630.58      585.89     11.01 o
  16   2   4      522.69      522.20     11.44 o
  17   2   4       15.69       12.72      2.31 o
  18   2   4       70.44       76.82      5.55 o
  19   2   4        1.89       -1.13      2.39 o
  20   2   4       27.40       24.61     11.92 o
  21   2   4      153.16      165.23     12.87 o
  22   2   4       35.59       35.82      6.35 o
  23   2   4       66.05       68.20      8.93 o
  24   2   4       85.62      127.33     16.58 o
   0   3   4      887.29      948.41     14.18 o
   1   3   4      290.72      267.60      4.85 o
   2   3   4      126.98      109.17      3.52 o
   3   3   4      182.44      164.33      4.45 o
   4   3   4      155.75      175.83      4.40 o
   5   3   4       28.02       19.83      2.39 o
   6   3   4       88.30       85.13      3.24 o
   7   3   4      778.05      781.20     10.22 o
   8   3   4        5.51        6.77      1.00 o
   9   3   4       95.98       84.81      8.03 o
  10   3   4      193.51      198.93      5.20 o
  11   3   4     1101.28     1107.32     14.86 o
  12   3   4      862.41      859.66     11.30 o
  13   3   4      162.81      141.83      4.60 o
  14   3   4      216.59      208.23      6.25 o
  15   3   4       59.85       62.19      5.12 o
  16   3   4        6.65        7.19      1.92 o
  17   3   4       42.45       44.43      4.06 o
  18   3   4       26.70       31.01      4.59 o
  19   3   4      169.35      200.98     11.04 o
  20   3   4       26.06       29.78      6.61 o
   0   4   4       89.18       87.29      5.94 o
   1   4   4        0.82        1.72      1.06 o
   2   4   4      149.64      147.47      4.67 o
   3   4   4      223.49      210.77      5.36 o
   4   4   4       60.92       59.00      2.88 o
   5   4   4      302.28      299.72      6.27 o
   6   4   4      414.75      424.82      8.11 o
   7   4   4      778.74      806.55     15.30 o
   8   4   4      493.21      493.64      9.25 o
   9   4   4       89.65       95.98      4.94 o
  10   4   4       12.59       14.43      2.22 o
  11   4   4       58.07       57.68      6.22 o
  12   4   4       71.42       60.32      4.70 o
  13   4   4       21.67       33.70      3.67 o
  14   4   4       61.25       77.68      6.50 o
  15   4   4       85.61       95.62      6.84 o
  16   4   4       11.95       13.38      7.17 o
  17   4   4       52.55       63.57     11.85 o
  18   4   4       39.43       25.70      6.08 o
   0   5   4       30.68       36.46      4.47 o
   1   5   4       83.50       92.46      4.88 o
   2   5   4       67.84       68.73      4.25 o
   3   5   4       89.39      105.13      4.78 o
   4   5   4      243.76      274.67      8.36 o
   5   5   4      177.16      185.74      7.00 o
   6   5   4       16.03       19.81      3.34 o
   7   5   4       36.62       38.51      4.17 o
   8   5   4       42.90       38.41      4.15 o
   9   5   4       38.07       40.78      4.67 o
  10   5   4       49.25       53.76      5.26 o
  11   5   4       11.35       12.11      4.00 o
  12   5   4       30.48       44.40      6.58 o
  13   5   4      103.09      129.11     22.96 o
   2   0   5      373.57      379.46      3.54 o
   4   0   5     5477.86     6515.77     54.18 o
   6   0   5      417.95      497.59      5.99 o
   8   0   5      444.20      349.77      5.84 o
  10   0   5      250.64      326.35      5.47 o
  12   0   5     1104.56     1244.63     12.45 o
  14   0   5      569.71      633.12      8.52 o
  16   0   5      205.13      185.09      7.16 o
  18   0   5       77.73       69.98      3.31 o
  20   0   5     1311.36     1396.81     20.59 o
  22   0   5      188.09      190.46      9.03 o
  24   0   5        8.87       10.68      4.66 o
  26   0   5       47.63       48.26      7.33 o
   1   1   5     1400.64     1209.33     12.31 o
   2   1   5     1460.00     1572.64     10.32 o
   3   1   5      152.32      161.84      3.07 o
   4   1   5     1149.73     1208.13     12.66 o
   5   1   5     2311.95     2081.99     28.48 o
   6   1   5      572.88      588.94      5.99 o
   7   1   5      619.82      584.98      6.73 o
   8   1   5     2794.13     3108.98     17.73 o
   9   1   5      101.86       79.37      1.81 o
  10   1   5      316.43      340.12      5.55 o
  11   1   5      233.18      198.41      3.55 o
  12   1   5      742.32      665.03     10.60 o
  13   1   5       32.53       31.77      1.60 o
  14   1   5      227.91      228.90      8.21 o
  15   1   5      385.98      345.04      7.59 o
  16   1   5      483.66      485.12     11.57 o
  17   1   5      708.29      636.39     21.42 o
  18   1   5       87.43       86.82      5.43 o
  19   1   5      541.95      530.03     10.94 o
  20   1   5       48.40       52.20      5.08 o
  21   1   5       91.30       84.28      5.51 o
  22   1   5      235.07      247.60     10.42 o
  23   1   5       53.29       49.07      4.54 o
  24   1   5      379.06      383.79     15.19 o
  25   1   5      201.51      198.93     15.16 o
  26   1   5       46.64       52.06     12.22 o
   1   2   5      139.79      116.55      2.65 o
   2   2   5       39.05       39.01      1.87 o
   3   2   5      110.05      109.43      3.33 o
   4   2   5       71.62      108.44      3.42 o
   5   2   5     1380.42     1293.20     14.55 o
   6   2   5      700.37      752.19     11.39 o
   7   2   5     1586.99     1490.05     17.18 o
   8   2   5     6836.48     7313.25     94.73 o
   9   2   5     1741.88     1624.28     18.91 o
  10   2   5      123.92      125.90      3.18 o
  11   2   5      161.32      135.44      2.69 o
  12   2   5      370.25      393.75      5.40 o
  13   2   5      883.89      873.41     10.86 o
  14   2   5      147.19      156.18      4.67 o
  15   2   5        0.61        3.00      0.91 o
  16   2   5      639.33      657.43     11.17 o
  17   2   5       64.23       60.58      4.69 o
  18   2   5       57.25       71.57      5.46 o
  19   2   5       28.23       21.60      4.98 o
  20   2   5      286.06      282.87     16.48 o
  21   2   5        2.59        3.16      4.12 o
  22   2   5       11.92       17.53      6.36 o
  23   2   5      119.92      138.07     12.25 o
  24   2   5      331.42      455.03     32.02 o
   1   3   5       30.46       22.39      1.46 o
   2   3   5       82.15       84.82      2.99 o
   3   3   5      139.19      104.23      8.97 o
   4   3   5       46.18       44.61      2.19 o
   5   3   5      193.64      145.85     14.76 o
   6   3   5       72.03       85.12      3.89 o
   7   3   5      239.37      224.01      6.84 o
   8   3   5      520.82      534.54      8.99 o
   9   3   5     1391.06     1343.58     21.49 o
  10   3   5      119.60      154.29      8.80 o
  11   3   5      212.42      233.46      6.12 o
  12   3   5      445.65      433.24     10.65 o
  13   3   5      264.87      264.45      6.50 o
  14   3   5       60.57       65.97      3.23 o
  15   3   5       17.96       22.16      2.56 o
  16   3   5       12.64       11.52      2.66 o
  17   3   5       89.10       90.61      5.52 o
  18   3   5       55.11       49.26      4.25 o
  19   3   5      113.59      106.61      8.12 o
  20   3   5       19.48       29.63     10.72 o
   1   4   5       20.98       18.92      1.61 o
   2   4   5       77.06       78.39      3.29 o
   3   4   5        1.21        1.22      1.30 o
   4   4   5      736.23      789.20     11.04 o
   5   4   5      206.79      182.81      8.46 o
   6   4   5       38.09       50.38      2.97 o
   7   4   5      208.05      215.84      9.22 o
   8   4   5       56.70       64.63      4.30 o
   9   4   5      328.57      332.55     12.33 o
  10   4   5       44.27       47.18      3.34 o
  11   4   5      211.57      198.57      9.16 o
  12   4   5      146.24      160.33      7.26 o
  13   4   5      102.51      110.60      7.66 o
  14   4   5        6.61       10.43      5.47 o
  15   4   5        2.51        6.03      3.51 o
  16   4   5      121.28      126.10      9.84 o
  17   4   5       10.98        5.11      3.33 o
  18   4   5      197.76      239.79     20.24 o
   1   5   5       34.42       39.02      3.30 o
   2   5   5       97.67      113.01      9.75 o
   3   5   5      137.58      164.17      5.84 o
   4   5   5      132.60      155.36      6.34 o
   5   5   5      154.36      181.45      6.99 o
   6   5   5      195.79      222.58      8.92 o
   7   5   5        1.07        8.55      2.74 o
   8   5   5       16.84       23.89      4.25 o
   9   5   5        2.58        3.92      3.02 o
  10   5   5       28.38       31.74      5.05 o
  11   5   5       46.62       52.45      5.19 o
  12   5   5       12.23       15.02      4.75 o
  13   5   5        3.55        5.17      5.03 o
   0   0   6      100.75      115.24      2.58 o
   2   0   6    48538.61    50495.55    375.49 o
   4   0   6      376.76      359.96      4.32 o
   6   0   6     2371.46     2369.20     17.48 o
   8   0   6     3290.05     3656.62     42.45 o
  10   0   6      329.29      383.02      9.35 o
  12   0   6     6921.41     8075.62     61.21 o
  14   0   6      244.94      285.75      5.89 o
  16   0   6        2.44       -0.56      1.33 o
  18   0   6     4325.48     4622.39     39.07 o
  20   0   6      174.56      183.88      7.06 o
  22   0   6       31.94       33.44      3.99 o
  24   0   6      194.99      192.49     12.92 o
  26   0   6       28.31       19.03      8.45 o
   0   1   6     3857.56     4111.23     29.45 o
   1   1   6     1763.26     1571.01     10.56 o
   2   1   6     5456.54     5401.54     36.36 o
   3   1   6     2822.64     2558.40     27.87 o
   4   1   6      331.65      292.53      3.38 o
   5   1   6      684.75      613.65      9.63 o
   6   1   6     3429.61     3652.59     25.36 o
   7   1   6      421.38      372.18      4.83 o
   8   1   6     1186.07     1284.95      9.32 o
   9   1   6      146.20      144.72      2.59 o
  10   1   6      534.81      624.51      8.43 o
  11   1   6       48.68       37.34      1.33 o
  12   1   6      703.43      703.03      7.02 o
  13   1   6        7.10        7.17      0.62 o
  14   1   6      225.54      206.53      4.05 o
  15   1   6      139.32      110.00      3.00 o
  16   1   6       33.43       34.33      1.71 o
  17   1   6      407.80      357.71      7.10 o
  18   1   6      177.34      164.16      5.08 o
  19   1   6       73.65       58.55      3.96 o
  20   1   6        5.59        8.78      2.40 o
  21   1   6      296.65      284.08     10.60 o
  22   1   6      299.81      319.97     10.67 o
  23   1   6       31.90       31.23      4.80 o
  24   1   6       55.21       68.94      6.55 o
  25   1   6       91.73       87.83      7.63 o
  26   1   6       24.69       26.56     10.70 o
   0   2   6       85.99       99.11      3.51 o
   1   2   6       69.72       57.92      2.04 o
   2   2   6      482.69      650.72      8.46 o
   3   2   6       26.98       17.33      1.22 o
   4   2   6     2173.97     2338.79     20.02 o
   5   2   6     3000.30     2748.18     30.41 o
   6   2   6     9153.28     9932.54     95.31 o
   7   2   6     2759.93     2616.69     22.12 o
   8   2   6      291.28      337.12      8.65 o
   9   2   6      327.37      302.28      5.54 o
  10   2   6        3.04        5.45      0.87 o
  11   2   6       67.11       64.98      1.99 o
  12   2   6      183.02      176.05      3.97 o
  13   2   6      366.32      327.54      5.39 o
  14   2   6      120.56      114.58      2.71 o
  15   2   6      789.53      784.57      9.97 o
  16   2   6      212.88      183.05      6.55 o
  17   2   6       21.45       19.12      2.20 o
  18   2   6      288.03      319.12     16.98 o
  19   2   6       12.28        7.04      6.51 o
  20   2   6       15.32       11.56      6.20 o
  21   2   6       44.12       55.72      8.34 o
  22   2   6       96.51      125.36     11.68 o
  23   2   6        2.75        0.49      8.11 o
   0   3   6      138.61      123.88      4.46 o
   1   3   6      522.49      465.01      8.32 o
   2   3   6      106.72      100.43      2.77 o
   3   3   6       65.16       58.99      2.74 o
   4   3   6       34.74       23.97      2.17 o
   5   3   6      241.89      221.16      6.35 o
   6   3   6      188.28      167.68      5.45 o
   7   3   6      420.64      383.22      6.69 o
   8   3   6      260.51      226.11      6.94 o
   9   3   6     1603.40     1626.05     21.41 o
  10   3   6     3264.29     3360.06     35.86 o
  11   3   6     1784.76     1510.00    138.96 o
  12   3   6      114.52      109.22      3.08 o
  13   3   6       21.10       22.77      2.65 o
  14   3   6      102.38       97.15      3.96 o
  15   3   6       31.46       24.74      2.91 o
  16   3   6       23.23       20.56      2.51 o
  17   3   6      207.36      211.39      8.55 o
  18   3   6      190.07      183.95      7.92 o
  19   3   6       29.21       28.12      4.66 o
  20   3   6        8.74       15.65      5.49 o
   0   4   6      108.98      104.29      4.42 o
   1   4   6       36.36       32.63      1.79 o
   2   4   6       72.08       62.50      2.99 o
   3   4   6      113.46      116.16      4.01 o
   4   4   6        7.05        5.66      1.87 o
   5   4   6       83.00       78.98      5.03 o
   6   4   6     1057.48     1129.35     14.53 o
   7   4   6      107.22      123.65      4.63 o
   8   4   6      138.88      153.63      4.97 o
   9   4   6      216.33      213.83      7.47 o
  10   4   6      150.44      138.19      8.52 o
  11   4   6       33.40       39.59      4.82 o
  12   4   6       10.95        8.78      2.84 o
  13   4   6       37.91       34.72      5.23 o
  14   4   6      318.04      336.41     14.61 o
  15   4   6       94.74      109.34      6.23 o
  16   4   6       11.03       11.42      3.77 o
  17   4   6       18.72       21.90      5.43 o
  18   4   6      108.08      119.54     14.02 o
   0   5   6       30.72       37.89      4.75 o
   1   5   6       58.38       62.38      4.32 o
   2   5   6      299.92      311.51     12.43 o
   3   5   6        7.77       12.23      2.55 o
   4   5   6       34.03       40.48      3.55 o
   5   5   6       99.42      109.43      6.67 o
   6   5   6      148.84      169.35      7.87 o
   7   5   6       18.68       21.74      2.94 o
   8   5   6       21.56       32.02      3.80 o
   9   5   6       36.17       49.04      4.88 o
  10   5   6       12.34       11.98      2.98 o
  11   5   6       15.21       16.32      3.62 o
  12   5   6        3.19        5.75      3.77 o
  13   5   6        5.97        2.22      6.82 o
   2   0   7     7528.17     7859.45     75.60 o
   4   0   7     5334.00     6027.03     36.89 o
   6   0   7     5977.04     6512.07     46.51 o
   8   0   7     1074.45     1344.49     20.97 o
  10   0   7      856.43      859.68     11.23 o
  12   0   7     2980.00     3522.56     32.13 o
  14   0   7      341.63      392.12      7.08 o
  16   0   7      516.25      489.81     16.70 o
  18   0   7     3003.77     3122.81     32.11 o
  20   0   7       10.00       11.17      1.73 o
  22   0   7      405.88      434.84     13.92 o
  24   0   7       29.20       24.94      7.86 o
  26   0   7        2.68        6.60      7.67 o
   1   1   7     3850.52     3559.82     25.18 o
   2   1   7     1614.14     1678.56     11.75 o
   3   1   7     2142.79     1941.88     13.45 o
   4   1   7     3285.23     3457.01     25.55 o
   5   1   7     1194.56     1076.66      8.75 o
   6   1   7       88.71       84.12      1.54 o
   7   1   7     1410.21     1440.71     16.11 o
   8   1   7     3124.02     3679.81     21.74 o
   9   1   7      464.52      413.16      5.58 o
  10   1   7       47.88       45.36      1.31 o
  11   1   7      116.13      116.08      2.37 o
  12   1   7     1334.30     1499.26     12.49 o
  13   1   7        1.22        1.50      0.64 o
  14   1   7      109.12      107.63      3.07 o
  15   1   7       26.43       23.83      1.38 o
  16   1   7       24.48       21.15      2.15 o
  17   1   7       43.11       32.74      3.58 o
  18   1   7       30.56       30.07      2.81 o
  19   1   7       22.91       23.29      2.31 o
  20   1   7       28.04       40.95      3.76 o
  21   1   7      101.80       98.18      6.11 o
  22   1   7      429.97      440.75     12.67 o
  23   1   7       59.08       54.04      5.78 o
  24   1   7        5.33        0.98      2.93 o
  25   1   7      167.74      175.50     15.54 o
  26   1   7        5.39        8.47      5.92 o
   1   2   7      195.87      168.83      3.23 o
   2   2   7      123.41      119.25      2.84 o
   3   2   7     1081.47     1045.20     10.66 o
   4   2   7     4283.86     4825.66     36.43 o
   5   2   7     2185.47     2084.91     27.73 o
   6   2   7      102.51      109.41      5.70 o
   7   2   7      137.10      133.89      5.96 o
   8   2   7     1077.72     1179.29     13.45 o
   9   2   7      369.88      313.97      5.41 o
  10   2   7      229.58      228.30      4.17 o
  11   2   7      112.97       98.20      2.80 o
  12   2   7       92.10       91.83      2.65 o
  13   2   7      181.76      151.80      3.91 o
  14   2   7       22.98       22.58      1.87 o
  15   2   7      558.37      506.06      8.36 o
  16   2   7       50.52       37.80      2.22 o
  17   2   7       24.68       11.92      2.01 o
  18   2   7      207.55      189.27     12.98 o
  19   2   7       25.53       33.97      5.36 o
  20   2   7       78.83       98.08      9.80 o
  21   2   7      187.30      192.87     14.22 o
  22   2   7      215.99      215.94     15.10 o
  23   2   7       96.33      113.82     20.38 o
  25   2   7        2.93       -5.78      5.78 o
   1   3   7      502.07      481.19      6.89 o
   2   3   7      145.47      154.87      3.58 o
   3   3   7       61.48       57.16      2.34 o
   4   3   7      136.88      131.10      3.67 o
   5   3   7      311.55      303.41      7.14 o
   6   3   7       22.86       22.31      2.16 o
   7   3   7      768.80      735.57     10.16 o
   8   3   7       27.80       30.18      1.52 o
   9   3   7     1055.60      947.27     56.77 o
  10   3   7      671.14      717.56     27.91 o
  11   3   7      274.18      236.56     12.63 o
  12   3   7      142.34      135.21      7.63 o
  13   3   7      308.76      284.96      8.01 o
  14   3   7       33.22       30.06      2.80 o
  15   3   7      126.02      121.06      4.72 o
  16   3   7        5.76        2.68      1.65 o
  17   3   7       39.86       42.40      4.22 o
  18   3   7       88.07       75.38      5.25 o
  19   3   7       78.31       73.33      7.04 o
  20   3   7       14.19       17.02      6.66 o
   1   4   7       40.85       36.79      1.97 o
   2   4   7        5.10        6.37      1.38 o
   3   4   7       81.78       78.56      3.26 o
   4   4   7        1.08        0.79      1.22 o
   5   4   7       85.43       81.78      4.13 o
   6   4   7        6.33       14.56      3.37 o
   7   4   7      104.77      106.00      5.65 o
   8   4   7      111.31      120.91      5.75 o
   9   4   7      239.38      240.80      8.02 o
  10   4   7       53.36       53.22      3.96 o
  11   4   7       43.87       44.06      3.66 o
  12   4   7       48.61       46.54      5.38 o
  13   4   7       97.10       95.75     11.06 o
  14   4   7      280.42      315.70     17.25 o
  15   4   7       13.43       16.50      3.14 o
  16   4   7       40.39       35.61      3.82 o
  17   4   7       11.23       12.37      5.82 o
  18   4   7       16.07        9.88      4.69 o
   1   5   7       21.24       24.68      3.26 o
   2   5   7       13.68       16.83      3.01 o
   3   5   7      124.96      135.00      6.60 o
   4   5   7      376.59      475.51     11.24 o
   5   5   7       11.11       14.56      2.27 o
   6   5   7       97.49      111.05      5.54 o
   7   5   7       36.96       28.21      3.63 o
   8   5   7        3.54        5.51      2.74 o
   9   5   7        3.01        5.65      3.01 o
  10   5   7       14.72       13.62      3.43 o
  11   5   7       18.84       19.74      4.22 o
  12   5   7        5.33       10.23      5.00 o
  13   5   7        4.90       -6.85      6.85 o
   0   0   8     2616.77     2751.84     24.15 o
   2   0   8      648.95      599.96      8.20 o
   4   0   8     2463.32     2654.46     18.03 o
   6   0   8     1156.41     1499.16     13.17 o
   8   0   8     2644.76     2763.72     24.31 o
  10   0   8     8171.22     9720.29     67.57 o
  12   0   8     1132.02     1335.99     15.35 o
  14   0   8       36.44       30.32      2.12 o
  16   0   8      174.50      176.16      5.39 o
  18   0   8      116.93      111.14      5.62 o
  20   0   8      410.23      422.28     14.26 o
  22   0   8       78.19       87.04      5.25 o
  24   0   8      131.56      129.04      9.34 o
  26   0   8       18.26       11.10      6.24 o
   0   1   8     1738.24     1730.97     17.34 o
   1   1   8     3390.22     3224.53     28.21 o
   2   1   8     3865.67     4032.57     24.88 o
   3   1   8      510.38      462.90      6.54 o
   4   1   8     2055.55     2108.76     16.33 o
   5   1   8      743.36      715.10      7.51 o
   6   1   8     2734.78     2974.13     21.14 o
   7   1   8     1657.72     1617.78     18.01 o
   8   1   8     5113.13     5676.21     51.52 o
   9   1   8       66.93       54.98      1.61 o
  10   1   8      437.29      527.30      5.23 o
  11   1   8      233.13      221.65      4.24 o
  12   1   8      204.46      207.67      4.36 o
  13   1   8       47.73       36.08      1.77 o
  14   1   8     1613.16     1855.05     20.16 o
  15   1   8      133.11      119.70      3.15 o
  16   1   8      181.77      190.91      4.24 o
  17   1   8      232.00      225.36      5.22 o
  18   1   8       43.95       46.33      2.51 o
  19   1   8        1.83       -1.74      1.75 o
  20   1   8       35.25       28.66      3.35 o
  21   1   8       23.39       24.78      3.12 o
  22   1   8       78.22       76.23      5.37 o
  23   1   8      131.45      141.78      9.26 o
  24   1   8      228.45      222.62     11.59 o
  25   1   8      198.13      226.29     11.84 o
  26   1   8      179.91      188.35     19.82 o
   0   2   8      185.56      167.14      4.91 o
   1   2   8      167.42      153.55      3.14 o
   2   2   8     2054.72     2115.78     18.19 o
   3   2   8      940.39      852.51     11.04 o
   4   2   8      390.15      388.35      5.49 o
   5   2   8      747.60      829.79     11.47 o
   6   2   8      328.88      324.34      6.87 o
   7   2   8      434.32      401.18      7.94 o
   8   2   8     2095.38     2237.63     21.70 o
   9   2   8      493.55      467.20      6.51 o
  10   2   8     1041.44     1096.63     10.83 o
  11   2   8      260.31      249.00      4.60 o
  12   2   8      421.82      405.05      6.07 o
  13   2   8      128.84      115.42      3.14 o
  14   2   8      543.11      537.91      7.96 o
  15   2   8      346.93      280.99      6.59 o
  16   2   8       50.26       39.15      2.37 o
  17   2   8       24.35       15.83      2.88 o
  18   2   8       41.90       37.58      6.60 o
  19   2   8        9.30       12.30      4.73 o
  20   2   8       42.51       48.41      7.24 o
  21   2   8      269.04      299.20     17.90 o
  22   2   8        8.10       12.07      4.58 o
  23   2   8       39.48       56.20     17.95 o
  25   2   8      125.37      144.28     16.93 o
   0   3   8       57.97       59.29      3.29 o
   1   3   8      173.01      167.73      3.94 o
   2   3   8      611.43      563.47      7.50 o
   3   3   8      367.46      336.08      5.47 o
   4   3   8      133.09      119.42      3.23 o
   5   3   8       65.04       52.42      2.77 o
   6   3   8      635.97      704.57     12.69 o
   7   3   8       73.98       53.99      3.20 o
   8   3   8       85.87       67.82      2.79 o
   9   3   8      133.99      155.01      7.33 o
  10   3   8     1699.85     1722.43     28.31 o
  11   3   8      214.92      183.90      4.77 o
  12   3   8      639.40      643.45     13.91 o
  13   3   8       32.57       29.39      3.93 o
  14   3   8       64.40       57.38      3.74 o
  15   3   8      188.27      190.45      6.69 o
  16   3   8        7.80        6.21      1.77 o
  17   3   8       27.87       27.28      3.30 o
  18   3   8      123.21      124.88      6.65 o
  19   3   8       58.18       47.10     13.84 o
  20   3   8      204.10      247.63     16.92 o
   0   4   8       95.32      107.25      4.78 o
   1   4   8       25.10       24.40      1.79 o
   2   4   8       75.69       69.67      3.12 o
   3   4   8       40.11       36.04      2.33 o
   4   4   8       17.72       18.13      2.05 o
   5   4   8      156.23      168.04      5.82 o
   6   4   8      150.05      142.73      5.95 o
   7   4   8       52.54       54.76      3.34 o
   8   4   8      321.93      362.49     11.16 o
   9   4   8        4.86        8.73      1.90 o
  10   4   8      380.86      360.70     11.08 o
  11   4   8      110.26      100.54      5.91 o
  12   4   8       49.63       64.94      6.92 o
  13   4   8      389.29      387.84     25.25 o
  14   4   8      336.78      348.59     19.60 o
  15   4   8      136.18      121.10      7.60 o
  16   4   8       21.39       18.15      3.29 o
  17   4   8       40.21       36.59      8.34 o
  18   4   8       16.80       -1.55      5.74 o
   0   5   8      172.52      187.33     12.07 o
   1   5   8      151.02      178.53     12.79 o
   2   5   8       48.38       50.84      4.17 o
   3   5   8        5.99       15.35      3.31 o
   4   5   8       24.26       28.69      3.63 o
   5   5   8      133.06      147.56      6.36 o
   6   5   8       12.53       13.25      2.36 o
   7   5   8       14.34        7.43      2.38 o
   8   5   8        6.87        1.08      2.31 o
   9   5   8        8.60        0.18      2.79 o
  10   5   8       97.62       96.81      8.22 o
  11   5   8        2.57       11.94      6.24 o
  12   5   8       11.79       13.11      5.33 o
  13   5   8       10.49       16.13     10.12 o
   2   0   9     2684.85     2654.71     17.91 o
   4   0   9     5009.27     5270.48     34.94 o
   6   0   9      165.45      222.97      4.46 o
   8   0   9     1533.22     1678.61     15.61 o
  10   0   9       67.02       89.99      2.75 o
  12   0   9      202.98      198.63      3.98 o
  14   0   9      291.27      351.92      6.70 o
  16   0   9     1507.48     1686.82     19.41 o
  18   0   9      183.72      217.51      7.95 o
  20   0   9     1159.41     1166.83     20.10 o
  22   0   9      121.92      123.04      6.87 o
  24   0   9      344.82      372.49     16.36 o
   1   1   9     1692.66     1672.78     11.65 o
   2   1   9      519.77      542.87      5.59 o
   3   1   9     1581.51     1544.00     11.11 o
   4   1   9     1469.97     1749.49     11.64 o
   5   1   9      303.05      269.05      3.37 o
   6   1   9      742.79      731.10      5.72 o
   7   1   9      776.32      733.38      8.05 o
   8   1   9      533.11      535.52      5.29 o
   9   1   9      230.24      250.49      3.75 o
  10   1   9      693.95      792.06      7.29 o
  11   1   9       14.25       13.49      0.96 o
  12   1   9      168.10      185.90      5.21 o
  13   1   9       65.82       77.06      2.64 o
  14   1   9     1286.70     1262.86     17.92 o
  15   1   9      696.37      658.50      8.26 o
  16   1   9      188.54      183.45      4.22 o
  17   1   9      568.86      528.95      7.96 o
  18   1   9        7.05        5.31      1.14 o
  19   1   9      108.49      110.54      6.10 o
  20   1   9       45.49       41.56      5.21 o
  21   1   9       20.91       23.00      3.22 o
  22   1   9      121.16      129.80      6.91 o
  23   1   9       23.75       21.03      4.17 o
  24   1   9       75.61       71.29      6.61 o
  25   1   9       24.74       24.52      5.00 o
  26   1   9       24.17       36.57      9.06 o
   1   2   9      453.32      415.49      5.69 o
   2   2   9      625.19      727.39      7.88 o
   3   2   9      281.53      258.55      4.23 o
   4   2   9      563.74      659.14      6.89 o
   5   2   9     2330.79     2409.13     26.56 o
   6   2   9      219.44      211.60      3.86 o
   7   2   9       28.25       27.75      1.43 o
   8   2   9      411.58      440.00      9.73 o
   9   2   9      123.04       87.34      2.77 o
  10   2   9      149.09      157.17      4.44 o
  11   2   9      109.21      115.40      3.28 o
  12   2   9       11.53       14.23      1.31 o
  13   2   9      309.13      302.89      5.74 o
  14   2   9       21.11       21.56      1.60 o
  15   2   9       56.26       42.14      2.61 o
  16   2   9       15.64       12.51      1.42 o
  17   2   9       14.64       10.96      4.02 o
  18   2   9      497.58      561.47     22.74 o
  19   2   9       40.20       41.54      7.54 o
  20   2   9        7.90        9.01      8.00 o
  21   2   9       48.86       38.62      7.20 o
  22   2   9        3.16        4.65      4.98 o
  23   2   9       17.49       26.78      9.94 o
  24   2   9       95.30       91.39     13.90 o
  25   2   9      161.82      163.18     18.49 o
   1   3   9       54.96       53.58      2.53 o
   2   3   9      475.15      518.43      6.82 o
   3   3   9       34.60       27.70      1.83 o
   4   3   9      151.02      162.27      4.54 o
   5   3   9      192.17      187.23      4.95 o
   6   3   9      199.89      205.64      5.05 o
   7   3   9      233.03      213.13      4.23 o
   8   3   9     2388.84     2451.85     27.48 o
   9   3   9     2193.41     2107.96     35.74 o
  10   3   9      522.85      486.10      8.97 o
  11   3   9      363.00      349.54      9.30 o
  12   3   9     1659.41     1668.01     30.65 o
  13   3   9      166.14      158.83      6.14 o
  14   3   9       15.98       17.75      2.52 o
  15   3   9       85.09       83.28      6.46 o
  16   3   9       53.90       64.46      4.20 o
  17   3   9        7.53        4.74      5.36 o
  18   3   9       36.06       42.53      5.03 o
  19   3   9       28.20       38.94      7.85 o
  20   3   9       15.63       24.24      8.37 o
   1   4   9       43.04       51.27      2.74 o
   2   4   9       76.33       85.07      3.40 o
   3   4   9       36.45       30.83      2.65 o
   4   4   9       69.14       69.90      3.73 o
   5   4   9       57.76       46.33      4.59 o
   6   4   9       71.45       74.70      4.48 o
   7   4   9      840.99      847.27     15.92 o
   8   4   9      519.77      502.60     11.80 o
   9   4   9       85.98       71.95      4.61 o
  10   4   9       14.39       20.33      3.15 o
  11   4   9      147.82      121.52      9.69 o
  12   4   9      341.47      343.65     14.30 o
  13   4   9      784.09      762.69     22.78 o
  14   4   9      122.42      126.02      7.64 o
  15   4   9       83.16       77.23      7.46 o
  16   4   9      176.87      159.64      9.36 o
  17   4   9       65.45       59.39     11.02 o
  18   4   9        2.36        2.28      5.05 o
   1   5   9      303.74      325.59     11.63 o
   2   5   9      242.28      276.45     10.82 o
   3   5   9      291.82      322.74     11.61 o
   4   5   9      334.56      359.99     11.01 o
   5   5   9      100.67      108.47      5.56 o
   6   5   9       34.98       28.15      3.12 o
   7   5   9       13.25       17.85      3.14 o
   8   5   9        1.07        0.96      2.86 o
   9   5   9        5.03        7.42      4.83 o
  10   5   9        7.13       12.16      5.06 o
  11   5   9       51.77       71.07     12.19 o
  12   5   9        7.06        0.49      5.66 o
   0   0  10    22738.00    25020.69    262.33 o
   2   0  10     1641.54     1941.77     14.10 o
   4   0  10     1894.31     2365.46     16.76 o
   6   0  10      316.42      327.35      5.70 o
   8   0  10       34.47       31.88      1.93 o
  10   0  10     3249.28     3761.16     46.47 o
  12   0  10      222.29      195.63      4.30 o
  14   0  10      285.41      307.26      6.70 o
  16   0  10      347.11      369.44      8.44 o
  18   0  10       17.94       18.99      2.17 o
  20   0  10      216.60      212.98      8.82 o
  22   0  10       76.47       77.32      7.36 o
  24   0  10        9.07        9.70      3.33 o
   0   1  10      334.89      390.13      6.02 o
   1   1  10      346.01      284.47      3.72 o
   2   1  10     2616.27     3004.79     20.67 o
   3   1  10      630.57      616.07      5.94 o
   4   1  10      103.68      105.97      2.11 o
   5   1  10     1632.83     1608.63     13.02 o
   6   1  10      564.07      647.47      5.78 o
   7   1  10     1192.64     1189.26     12.08 o
   8   1  10       34.80       40.03      1.45 o
   9   1  10      442.29      444.18      6.56 o
  10   1  10      764.82      755.92     15.63 o
  11   1  10      107.99      100.90      2.31 o
  12   1  10     2343.93     2549.80     19.68 o
  13   1  10      708.74      634.96      8.26 o
  14   1  10        0.55        0.10      1.05 o
  15   1  10      441.43      399.75      6.54 o
  16   1  10       27.19       25.10      1.65 o
  17   1  10     1513.42     1463.13     14.45 o
  18   1  10        0.41       -1.36      1.36 o
  19   1  10      296.32      280.17      9.65 o
  20   1  10      382.76      406.55     11.90 o
  21   1  10      130.91      143.96      7.27 o
  22   1  10       12.61       12.30      3.66 o
  23   1  10       29.72       29.31      3.70 o
  24   1  10       93.42       80.18      6.05 o
  25   1  10      121.32      120.15     10.74 o
  26   1  10       25.29       20.59      6.64 o
   0   2  10       50.18       56.93      3.08 o
   1   2  10      837.64      844.48     10.03 o
   2   2  10      206.88      252.22      4.29 o
   3   2  10      743.78      739.53      7.75 o
   4   2  10      838.33      950.29      9.88 o
   5   2  10       33.82       31.84      2.61 o
   6   2  10      314.62      371.80      7.34 o
   7   2  10        1.36        1.86      0.67 o
   8   2  10      131.68      150.21      5.22 o
   9   2  10       44.11       33.74      1.81 o
  10   2  10      379.35      377.17     11.98 o
  11   2  10      799.47      805.35     10.64 o
  12   2  10      409.56      399.37      6.63 o
  13   2  10      297.88      272.03      5.59 o
  14   2  10      333.53      351.29      6.19 o
  15   2  10      108.33       87.50      3.39 o
  16   2  10       13.52       14.82      2.70 o
  17   2  10      109.20      100.05      9.82 o
  18   2  10        3.20       -0.49      4.05 o
  19   2  10        8.89        6.22      5.71 o
  20   2  10       90.23      104.97     10.31 o
  21   2  10        8.14        9.17      4.50 o
  22   2  10       14.20       11.14      3.77 o
  23   2  10       36.53       33.60     12.51 o
  24   2  10       12.63        4.45      6.71 o
  25   2  10        1.89       -2.53      4.70 o
   0   3  10      908.00      953.69     18.68 o
   1   3  10       34.52       30.50      1.70 o
   2   3  10       42.99       47.84      2.22 o
   3   3  10       18.89       17.30      1.71 o
   4   3  10       11.06        9.77      1.24 o
   5   3  10      332.55      317.60      6.65 o
   6   3  10      296.88      300.21      7.96 o
   7   3  10      147.04      131.12      4.15 o
   8   3  10       65.22       78.95      2.74 o
   9   3  10      651.66      654.87     12.99 o
  10   3  10      604.08      629.25     13.99 o
  11   3  10       70.35       63.66      3.17 o
  12   3  10       67.57       73.41      3.83 o
  13   3  10      105.14       96.83      4.92 o
  14   3  10       27.22       24.35      2.85 o
  15   3  10       64.91       54.45      3.77 o
  16   3  10      108.09      130.86      8.27 o
  17   3  10        6.61        6.04      5.80 o
  18   3  10      115.85      130.78      8.47 o
  19   3  10       27.03       21.15      6.63 o
   0   4  10      151.90      163.33      7.52 o
   1   4  10      104.88      101.69      3.88 o
   2   4  10       37.68       34.07      2.80 o
   3   4  10      153.68      142.01      7.21 o
   4   4  10      108.09       95.21      4.31 o
   5   4  10       60.31       54.40      4.02 o
   6   4  10       97.15       86.78      4.83 o
   7   4  10       88.79       92.61      6.78 o
   8   4  10       93.49       95.71      5.94 o
   9   4  10      322.90      317.68     10.56 o
  10   4  10      705.53      686.85     14.59 o
  11   4  10      336.59      324.94     13.12 o
  12   4  10       25.14       20.26      3.16 o
  13   4  10      129.01      137.83      7.75 o
  14   4  10       23.02       31.16      3.94 o
  15   4  10       69.71       71.54      5.30 o
  16   4  10       22.41       22.34      6.98 o
  17   4  10       15.56       20.24      5.87 o
   0   5  10       94.22       94.72     14.22 o
   1   5  10      130.26      141.74      7.83 o
   2   5  10       38.68       29.03      3.86 o
   3   5  10       51.55       58.58      5.34 o
   4   5  10      449.99      513.17     14.85 o
   5   5  10      142.41      153.72      6.60 o
   6   5  10      207.40      226.83      7.87 o
   7   5  10       72.64       74.99      5.31 o
   8   5  10        5.83        6.87      4.12 o
   9   5  10        6.26        5.37      3.96 o
  10   5  10       11.40       12.04      5.39 o
  11   5  10        3.29        6.94      5.60 o
  12   5  10        2.43        0.57      4.79 o
   2   0  11      884.48      957.56      8.57 o
   4   0  11       54.42       60.67      1.79 o
   6   0  11     2248.13     2440.76     18.92 o
   8   0  11      385.62      457.27      7.47 o
  10   0  11      121.06      131.59      3.97 o
  12   0  11       14.63       16.81      1.43 o
  14   0  11      164.65      190.69      5.25 o
  16   0  11      189.50      184.55      5.98 o
  18   0  11      126.36      142.78      6.18 o
  20   0  11       37.67       37.27      3.82 o
  22   0  11      491.92      478.36     18.09 o
  24   0  11        3.83        3.95      8.30 o
   1   1  11     1384.14     1324.11      9.81 o
   2   1  11      748.75      768.63      6.68 o
   3   1  11      207.14      198.00      3.12 o
   4   1  11        1.51        2.57      0.63 o
   5   1  11      823.80      814.59     11.02 o
   6   1  11       62.94       64.40      1.65 o
   7   1  11     1383.35     1469.89     11.48 o
   8   1  11      549.62      506.72      5.23 o
   9   1  11      585.01      581.72      6.74 o
  10   1  11      119.92      119.86      2.36 o
  11   1  11       60.75       51.18      1.87 o
  12   1  11       19.08       18.31      1.16 o
  13   1  11      534.40      477.42      7.64 o
  14   1  11      625.39      659.40     10.24 o
  15   1  11      184.86      174.41      3.90 o
  16   1  11       19.26       17.60      1.95 o
  17   1  11      653.12      665.40      8.98 o
  18   1  11       57.81       51.26      2.47 o
  19   1  11      468.51      432.93     10.76 o
  20   1  11       94.00       84.95      4.80 o
  21   1  11      143.61      129.57      6.32 o
  22   1  11        1.66        2.39      2.38 o
  23   1  11      111.71      122.78      7.10 o
  24   1  11       17.85       17.28      3.60 o
  25   1  11      291.40      322.06     17.18 o
  26   1  11       40.64       53.68     11.69 o
   1   2  11       43.88       56.79      2.25 o
   2   2  11     1261.37     1489.07     13.93 o
   3   2  11      573.98      631.27      7.52 o
   4   2  11       26.77       28.61      1.37 o
   5   2  11     1505.64     1520.29     24.01 o
   6   2  11     1750.99     1859.12     30.80 o
   7   2  11      146.63      136.05      3.44 o
   8   2  11       25.82       32.12      1.48 o
   9   2  11       66.50       57.04      2.12 o
  10   2  11       49.84       33.81      1.91 o
  11   2  11      496.75      463.52      6.77 o
  12   2  11      669.27      706.49      8.54 o
  13   2  11      474.32      457.34      8.13 o
  14   2  11       33.60       30.07      2.20 o
  15   2  11      476.87      415.01      8.31 o
  16   2  11      149.00      130.51      7.16 o
  17   2  11      153.09      128.83     10.63 o
  18   2  11       54.66       71.22      8.73 o
  19   2  11       31.12       33.79      6.81 o
  20   2  11       31.87       36.83      6.76 o
  21   2  11       67.32       69.83      6.79 o
  22   2  11      139.73      147.10      8.46 o
  23   2  11        1.14        0.35      3.09 o
  24   2  11      162.35      169.38     12.79 o
  25   2  11      197.72      115.08     15.78 o
   1   3  11      596.12      611.01     11.03 o
   2   3  11      537.55      585.40      8.59 o
   3   3  11       50.50       42.33      2.35 o
   4   3  11       23.41       21.84      2.27 o
   5   3  11       27.79       23.77      1.86 o
   6   3  11       50.52       49.24      2.73 o
   7   3  11        3.10        4.27      1.40 o
   8   3  11       73.97       72.05      2.58 o
   9   3  11      742.81      713.78     11.24 o
  10   3  11       20.06       18.90      1.99 o
  11   3  11      195.06      160.53      4.80 o
  12   3  11       11.09        9.53      1.56 o
  13   3  11       41.60       42.61      3.40 o
  14   3  11       11.85       11.03      2.74 o
  15   3  11       11.64       13.10      2.53 o
  16   3  11       11.45        9.10      2.75 o
  17   3  11       54.23       58.03      5.68 o
  18   3  11       56.09       50.12      5.36 o
  19   3  11       47.58       45.22      7.43 o
   1   4  11      295.03      256.32     12.14 o
   2   4  11        8.02        7.15      1.75 o
   3   4  11      509.31      516.98     18.47 o
   4   4  11       80.09       75.81      3.98 o
   5   4  11       91.83       99.69      5.22 o
   6   4  11      142.75      164.87      7.01 o
   7   4  11       13.77       12.96      2.46 o
   8   4  11        1.00        4.36      2.77 o
   9   4  11       52.71       42.00      4.31 o
  10   4  11      317.45      340.26     11.04 o
  11   4  11       95.73       97.73      5.68 o
  12   4  11       22.63       26.66      3.61 o
  13   4  11      152.37      136.26      7.34 o
  14   4  11      341.25      326.60     11.00 o
  15   4  11       65.37       63.68      5.51 o
  16   4  11      101.20      116.16     10.09 o
  17   4  11       56.34       78.03     11.03 o
   1   5  11       20.98       18.51      3.80 o
   2   5  11       58.19       62.33      5.39 o
   3   5  11      137.82      140.83      7.84 o
   4   5  11       12.60        9.01      5.87 o
   5   5  11       22.32       26.68      7.75 o
   6   5  11        9.54       11.77      2.73 o
   7   5  11       11.17        6.94      2.89 o
   8   5  11       23.75       20.11      4.82 o
   9   5  11       18.13       10.12      4.81 o
  10   5  11        5.67       -1.92      7.94 o
  11   5  11       17.94       12.02      4.91 o
   0   0  12    24614.76    27071.26    209.95 o
   2   0  12     2722.76     3035.44     21.00 o
   4   0  12      972.60      957.71      9.55 o
   6   0  12      418.78      443.60      5.96 o
   8   0  12     3243.98     3887.34     33.57 o
  10   0  12      740.75      818.58     10.50 o
  12   0  12      783.96      878.14     13.98 o
  14   0  12      119.38      121.74      4.27 o
  16   0  12     1067.33     1165.73     19.17 o
  18   0  12      252.90      242.04      8.13 o
  20   0  12       39.20       30.53      3.79 o
  22   0  12      342.01      343.07     15.43 o
  24   0  12       83.11       80.35      8.74 o
   0   1  12        1.42        5.46      0.95 o
   1   1  12      412.09      422.97      4.98 o
   2   1  12     1475.81     1724.66     14.41 o
   3   1  12     1083.13     1104.94      8.54 o
   4   1  12       15.90       12.93      0.89 o
   5   1  12      809.03      810.31      7.45 o
   6   1  12       81.22       73.55      1.87 o
   7   1  12      148.66      173.22      3.27 o
   8   1  12        3.84        3.09      0.70 o
   9   1  12       39.25       43.92      1.55 o
  10   1  12      150.19      161.89      3.80 o
  11   1  12       14.71       12.14      1.24 o
  12   1  12      618.63      669.34      7.50 o
  13   1  12       24.16       21.12      1.45 o
  14   1  12       66.06       74.62      2.57 o
  15   1  12      381.10      399.41      6.43 o
  16   1  12      490.55      451.83      7.01 o
  17   1  12      267.95      249.08      5.30 o
  18   1  12        7.10        5.12      0.97 o
  19   1  12      154.41      148.34      5.39 o
  20   1  12      173.10      179.07      7.02 o
  21   1  12       36.81       34.03      6.06 o
  22   1  12      148.77      141.07      7.58 o
  23   1  12        8.69        9.11      2.94 o
  24   1  12       19.23       25.45      4.46 o
  25   1  12       32.84       20.21      6.16 o
  26   1  12        5.07       -3.24      8.47 o
   0   2  12      658.73      660.34     16.97 o
   1   2  12       65.50       62.56      2.30 o
   2   2  12      482.74      509.66      6.73 o
   3   2  12      838.99      849.40     11.57 o
   4   2  12      666.54      772.52      9.09 o
   5   2  12      697.48      744.64     11.90 o
   6   2  12      123.66      128.12      2.73 o
   7   2  12      923.19      935.18     15.53 o
   8   2  12       38.93       43.37      1.32 o
   9   2  12      128.50      111.79      3.10 o
  10   2  12      211.31      187.03      5.80 o
  11   2  12      384.62      332.13      6.00 o
  12   2  12      688.73      666.40      8.89 o
  13   2  12      254.18      229.70      5.12 o
  14   2  12      151.19      133.35      4.16 o
  15   2  12      432.73      395.37      8.84 o
  16   2  12      199.78      188.61      6.44 o
  17   2  12       22.56       22.96      2.79 o
  18   2  12       94.38       82.68      7.11 o
  19   2  12      214.41      208.81     11.41 o
  20   2  12      163.83      165.54     10.38 o
  21   2  12      101.98      106.82      7.45 o
  22   2  12       43.83       60.03      9.39 o
  23   2  12       17.85       25.78      5.51 o
  24   2  12      106.79      116.29     10.45 o
   0   3  12       43.64       47.11      2.92 o
   1   3  12       97.11       99.21      3.34 o
   2   3  12       42.92       48.80      2.39 o
   3   3  12      188.90      176.55      4.89 o
   4   3  12      503.27      500.04     12.11 o
   5   3  12       39.37       30.71      2.19 o
   6   3  12       63.40       67.54      3.18 o
   7   3  12       30.76       30.75      2.19 o
   8   3  12      362.33      362.06      7.01 o
   9   3  12      755.42      730.07     11.72 o
  10   3  12      295.78      264.63      6.21 o
  11   3  12      495.53      460.15      9.14 o
  12   3  12       28.82       29.71      2.44 o
  13   3  12       50.26       44.55      2.96 o
  14   3  12      265.47      266.87      7.86 o
  15   3  12       41.83       44.38      3.95 o
  16   3  12       54.17       52.43      4.99 o
  17   3  12       52.37       59.48      5.60 o
  18   3  12       15.00       14.10      3.32 o
  19   3  12       38.58       49.89      7.23 o
  20   3  12       49.48       86.87     14.94 o
   0   4  12     2258.27     2465.45     64.66 o
   1   4  12      146.73      126.70      9.68 o
   2   4  12      104.54      100.75      4.25 o
   3   4  12      309.33      299.64      8.00 o
   4   4  12       17.11       17.69      1.95 o
   5   4  12       71.90       76.58      4.48 o
   6   4  12        0.02       -0.80      1.74 o
   7   4  12       80.95       76.13      4.67 o
   8   4  12       74.13       77.01      5.26 o
   9   4  12       36.38       29.72      3.20 o
  10   4  12      242.91      230.08      9.02 o
  11   4  12      145.78      122.69      6.89 o
  12   4  12      625.04      653.77     15.59 o
  13   4  12      324.40      327.01     11.13 o
  14   4  12      110.24      117.39      7.61 o
  15   4  12        1.66        3.20      5.24 o
  16   4  12       74.13       90.24     12.50 o
  17   4  12      141.72      113.29     13.65 o
   0   5  12       76.96       81.53      8.40 o
   1   5  12       61.49       60.56      5.45 o
   2   5  12      111.15      108.59      7.00 o
   3   5  12       17.76       17.04      3.50 o
   4   5  12      403.90      428.64     17.22 o
   5   5  12      162.95      166.80     11.18 o
   6   5  12      118.57      131.30      8.11 o
   7   5  12       24.59       37.61      6.99 o
   8   5  12       55.98       65.07      8.44 o
   9   5  12        0.26        4.73      4.09 o
  10   5  12       60.90       70.98     12.48 o
  11   5  12        2.85        1.87      4.99 o
   2   0  13      262.09      266.11      4.60 o
   4   0  13      176.23      169.50      4.70 o
   6   0  13     1237.13     1554.27     13.88 o
   8   0  13       93.25       84.46      2.81 o
  10   0  13     3256.91     3676.25     30.72 o
  12   0  13       23.99       39.41      2.28 o
  14   0  13      180.82      177.11      5.12 o
  16   0  13     2881.15     2981.05     39.23 o
  18   0  13      215.95      246.85      8.30 o
  20   0  13     1655.52     1694.62     26.20 o
  22   0  13      158.21      177.96     11.30 o
  24   0  13       59.26       48.13      7.52 o
   1   1  13      400.22      377.90      5.53 o
   2   1  13      202.79      158.53      2.63 o
   3   1  13     1147.85     1260.20      8.88 o
   4   1  13     1810.66     2178.19     13.56 o
   5   1  13     1403.94     1490.61     13.02 o
   6   1  13      467.66      539.44      6.16 o
   7   1  13      149.68      142.72      2.95 o
   8   1  13      157.27      185.56      3.04 o
   9   1  13      337.25      326.98      5.10 o
  10   1  13       33.00       33.18      1.44 o
  11   1  13      180.43      160.17      3.48 o
  12   1  13       37.71       29.15      1.65 o
  13   1  13      631.80      638.19      8.42 o
  14   1  13       40.63       40.93      1.91 o
  15   1  13      489.03      460.48      7.73 o
  16   1  13      639.59      637.72      8.62 o
  17   1  13      142.50      150.55      3.68 o
  18   1  13      400.47      399.88      7.27 o
  19   1  13       60.13       52.45      3.41 o
  20   1  13       16.04       23.47      2.53 o
  21   1  13       98.38      103.85      7.36 o
  22   1  13       78.86       78.74      5.56 o
  23   1  13       14.86       14.81      3.14 o
  24   1  13       50.35       61.99      7.92 o
  25   1  13       36.84       43.46      6.71 o
   1   2  13      241.30      237.22      4.56 o
   2   2  13     1252.25     1349.20     15.81 o
   3   2  13      308.18      331.37      5.39 o
   4   2  13      200.53      190.02      3.93 o
   5   2  13      611.41      628.80      8.44 o
   6   2  13      724.00      783.29     16.54 o
   7   2  13      354.83      329.03      6.91 o
   8   2  13       71.44       78.90      2.04 o
   9   2  13      357.02      338.53      8.04 o
  10   2  13       38.62       24.73      2.69 o
  11   2  13      102.31       78.86      3.00 o
  12   2  13      142.33      142.61      4.25 o
  13   2  13      501.08      450.41      7.92 o
  14   2  13     1629.46     1654.31     18.53 o
  15   2  13      218.75      204.02      6.42 o
  16   2  13      168.40      168.66      6.21 o
  17   2  13      108.16       91.57      5.47 o
  18   2  13      193.09      195.61      7.69 o
  19   2  13      113.40       98.95      7.78 o
  20   2  13        2.00        3.80      2.71 o
  21   2  13       77.40       76.09      6.47 o
  22   2  13       10.45        4.90      3.67 o
  23   2  13       57.32       73.65      9.01 o
  24   2  13       12.27       10.45      6.60 o
   1   3  13      288.16      265.71      5.78 o
   2   3  13      696.87      762.30     26.11 o
   3   3  13      286.63      291.13      6.78 o
   4   3  13       48.52       52.27      2.78 o
   5   3  13       35.80       29.10      2.69 o
   6   3  13       13.62       14.90      1.81 o
   7   3  13      182.45      196.90      5.74 o
   8   3  13       63.37       64.55      3.05 o
   9   3  13      557.02      497.03     13.93 o
  10   3  13        6.33        4.74      1.77 o
  11   3  13      139.96      137.39      4.20 o
  12   3  13       41.71       46.38      3.77 o
  13   3  13       11.66       10.90      1.63 o
  14   3  13       46.37       51.05      3.36 o
  15   3  13       80.78       79.72      4.71 o
  16   3  13      295.91      299.44      9.44 o
  17   3  13      112.75      116.61      7.37 o
  18   3  13      160.32      154.51     13.02 o
  19   3  13      278.72      272.07     14.52 o
   1   4  13      199.49      190.08      5.98 o
   2   4  13     1083.35     1092.94     30.79 o
   3   4  13      179.06      185.65      6.67 o
   4   4  13        7.34        9.14      2.40 o
   5   4  13      109.87      109.59      5.44 o
   6   4  13       44.20       39.12      3.43 o
   7   4  13       14.48        8.97      2.14 o
   8   4  13        9.62        8.03      2.15 o
   9   4  13       67.98       67.80      5.25 o
  10   4  13      107.58      102.72      8.43 o
  11   4  13      169.34      153.88      7.01 o
  12   4  13        6.68        9.46      3.46 o
  13   4  13       35.43       41.70      5.11 o
  14   4  13       42.14       65.90      6.08 o
  15   4  13       25.83       17.97      4.81 o
  16   4  13       20.86       34.72      8.61 o
  17   4  13       37.11       41.50      8.70 o
   1   5  13      108.02      122.39      7.74 o
   2   5  13       78.88       61.84      9.27 o
   3   5  13       81.33       85.37      8.60 o
   4   5  13      214.54      210.31     12.84 o
   5   5  13       70.44       77.44      8.06 o
   6   5  13      555.79      594.71     21.66 o
   7   5  13      138.32      162.68     16.18 o
   8   5  13        5.29       -0.79      4.56 o
   9   5  13        3.86        3.81      5.51 o
  10   5  13        3.83       10.21      6.08 o
  11   5  13       15.77       12.67      6.88 o
   0   0  14     2000.77     2224.72     25.21 o
   2   0  14     1480.79     1610.44     13.27 o
   4   0  14     4913.19     5553.56     36.21 o
   6   0  14     1291.91     1395.83     13.10 o
   8   0  14     2125.63     2359.87     21.80 o
  10   0  14      348.91      321.01      5.91 o
  12   0  14      225.45      231.40      5.69 o
  14   0  14      313.63      312.29      6.33 o
  16   0  14     1154.57     1152.53     15.55 o
  18   0  14      208.24      208.54      7.76 o
  20   0  14      865.67      946.08     25.81 o
  22   0  14      191.02      167.70     11.01 o
  24   0  14       44.48       39.28      9.51 o
   0   1  14     4207.42     4864.59     39.96 o
   1   1  14     2058.59     2031.46     13.10 o
   2   1  14       17.88       19.58      1.06 o
   3   1  14     1384.52     1464.66     12.18 o
   4   1  14     1443.48     1670.57     12.34 o
   5   1  14      146.82      142.97      3.21 o
   6   1  14      219.90      250.46      3.56 o
   7   1  14       35.70       33.95      1.39 o
   8   1  14      145.33      138.65      2.75 o
   9   1  14      436.43      420.48      8.47 o
  10   1  14       24.19       19.85      1.26 o
  11   1  14      168.00      159.81      3.81 o
  12   1  14       16.83       29.28      1.76 o
  13   1  14      341.20      316.95      5.64 o
  14   1  14      485.92      511.73      7.82 o
  15   1  14      246.52      229.74      4.73 o
  16   1  14      547.73      564.14      7.76 o
  17   1  14      386.00      360.87      5.89 o
  18   1  14      237.42      216.04      6.36 o
  19   1  14      324.51      286.82      8.12 o
  20   1  14        6.45        4.37      2.58 o
  21   1  14      352.22      339.73     13.42 o
  22   1  14       23.40       26.97      4.98 o
  23   1  14       21.27       23.03      4.12 o
  24   1  14       21.16       26.62      6.13 o
  25   1  14       61.83       79.55      9.15 o
   0   2  14      571.50      623.02     10.84 o
   1   2  14      543.98      542.30      8.48 o
   2   2  14       49.60       43.42      1.96 o
   3   2  14        3.43        7.22      1.12 o
   4   2  14      163.51      159.20      3.66 o
   5   2  14      931.17      946.43     18.07 o
   6   2  14      131.98      134.20      2.78 o
   7   2  14        5.52        5.76      0.89 o
   8   2  14     1013.78     1031.25     12.61 o
   9   2  14      194.59      183.40      3.38 o
  10   2  14      142.82      138.19      5.56 o
  11   2  14      107.44       90.06      5.34 o
  12   2  14      437.13      409.52      8.33 o
  13   2  14      258.72      196.15      9.78 o
  14   2  14       42.56       29.55      4.10 o
  15   2  14      414.44      350.61      9.60 o
  16   2  14      284.66      314.86     10.80 o
  17   2  14      165.84      152.39      7.02 o
  18   2  14       19.54       17.36      2.64 o
  19   2  14       15.75       17.26      3.44 o
  20   2  14       26.41       29.28      4.79 o
  21   2  14        7.24        6.75      3.74 o
  22   2  14        8.60        4.37      3.15 o
  23   2  14      117.79      109.31     10.28 o
  24   2  14       11.27       14.82      7.48 o
   0   3  14      939.32     1001.32     28.65 o
   1   3  14       26.41       23.59      1.88 o
   2   3  14      161.51      140.22      4.45 o
   3   3  14       68.23       67.63      2.89 o
   4   3  14      140.40      130.94      4.47 o
   5   3  14      207.08      185.56      5.87 o
   6   3  14      571.37      622.65     14.60 o
   7   3  14      276.52      295.56     10.67 o
   8   3  14       76.08       68.82      3.12 o
   9   3  14       80.09       75.57      3.36 o
  10   3  14       13.30       17.20      2.16 o
  11   3  14      143.25      123.55      4.80 o
  12   3  14       33.78       36.13      2.86 o
  13   3  14       44.26       31.20      2.82 o
  14   3  14        5.65        5.95      2.06 o
  15   3  14        1.61        2.78      2.14 o
  16   3  14        1.00        0.99      1.86 o
  17   3  14       56.46       61.02      5.56 o
  18   3  14      182.92      191.84     11.76 o
  19   3  14      297.84      325.64     24.78 o
   0   4  14       54.91       47.45      4.87 o
   1   4  14      150.62      128.65     12.83 o
   2   4  14      100.59       91.64      5.70 o
   3   4  14       21.50       24.49      2.82 o
   4   4  14      524.73      536.90     11.92 o
   5   4  14       34.01       31.33      3.06 o
   6   4  14      194.11      201.00      7.34 o
   7   4  14      150.17      144.42      7.08 o
   8   4  14        5.85        6.09      2.30 o
   9   4  14       66.09       63.89      4.76 o
  10   4  14       49.88       56.97      4.43 o
  11   4  14       10.24        9.14      2.83 o
  12   4  14       63.78       81.45      5.78 o
  13   4  14       65.24       63.22      6.79 o
  14   4  14        8.88       11.34      4.38 o
  15   4  14       40.00       38.24      6.06 o
  16   4  14       49.45       56.72     10.55 o
  17   4  14        0.99       13.64      6.71 o
   0   5  14       62.37       61.61     10.04 o
   1   5  14      137.97      144.99     19.68 o
   2   5  14       28.28       25.42      5.13 o
   3   5  14        2.16        0.98      3.50 o
   4   5  14       16.51       27.49      6.35 o
   5   5  14       94.41      100.52      9.36 o
   6   5  14       40.95       37.02      8.29 o
   8   5  14      241.87      232.60     19.20 o
   9   5  14       18.75       11.47      7.24 o
  10   5  14       27.55       38.10      9.35 o
  11   5  14       49.23       36.71     10.63 o
   2   0  15      680.83      915.28      9.19 o
   4   0  15     7459.85     8330.77     82.59 o
   6   0  15      303.96      386.32      5.94 o
   8   0  15      205.43      223.18      4.87 o
  10   0  15       21.06       21.54      1.72 o
  12   0  15      268.66      279.30      7.02 o
  14   0  15     1035.98     1021.33     13.62 o
  16   0  15      149.61      135.41      4.61 o
  18   0  15       16.02       14.58      2.62 o
  20   0  15       95.49       90.77      5.62 o
  22   0  15       73.50       59.47      7.37 o
  24   0  15       18.80       12.38      6.26 o
   1   1  15      635.51      666.23      6.31 o
   2   1  15      598.84      708.65      6.52 o
   3   1  15     1890.98     1984.20     17.76 o
   4   1  15     1607.12     1705.28     13.51 o
   5   1  15      310.45      340.28      4.35 o
   6   1  15      300.94      370.55      4.83 o
   7   1  15       21.66       25.75      1.32 o
   8   1  15       15.22       15.42      1.06 o
   9   1  15      154.12      139.18      2.91 o
  10   1  15      184.29      188.61      3.81 o
  11   1  15      103.13       99.25      3.25 o
  12   1  15     1349.92     1453.62     21.82 o
  13   1  15       12.84       15.13      1.76 o
  14   1  15      143.66      129.15      3.93 o
  15   1  15      218.99      239.78      5.14 o
  16   1  15       38.59       31.42      1.86 o
  17   1  15       80.94       62.90      2.67 o
  18   1  15      197.97      166.55      6.00 o
  19   1  15      121.24      117.41      5.33 o
  20   1  15        3.88        2.86      1.74 o
  21   1  15      222.10      238.84      8.77 o
  22   1  15       70.68       67.65      6.46 o
  23   1  15       21.02       11.28      4.59 o
  24   1  15      222.08      242.48     14.87 o
  25   1  15       15.01       10.08      4.52 o
   1   2  15      397.09      391.87      6.53 o
   2   2  15        2.24        2.37      1.62 o
   3   2  15      119.33      115.18      3.23 o
   4   2  15       86.84      103.91      2.96 o
   5   2  15      391.13      373.76      5.77 o
   6   2  15      315.14      329.67      4.99 o
   7   2  15      111.51      122.36      3.35 o
   8   2  15      193.45      192.73      3.75 o
   9   2  15      286.67      258.20      6.49 o
  10   2  15       54.91       67.19      2.38 o
  11   2  15      185.25      161.33      7.34 o
  12   2  15       91.46       79.94      2.96 o
  13   2  15      322.22      265.03     12.07 o
  14   2  15      289.15      259.44      8.05 o
  15   2  15       90.38       83.73      4.93 o
  16   2  15       50.72       60.55      4.23 o
  17   2  15      161.76      147.46      6.98 o
  18   2  15       30.60       29.14      3.07 o
  19   2  15      173.33      163.83      8.19 o
  20   2  15       80.13       95.75      6.58 o
  21   2  15       17.11       23.40      3.78 o
  22   2  15       50.35       54.55      5.93 o
  23   2  15        1.04        9.38      6.42 o
  24   2  15        6.54        4.92      3.87 o
   1   3  15       70.62       68.43      3.55 o
   2   3  15      442.06      458.13     11.23 o
   3   3  15      569.39      554.86      9.62 o
   4   3  15      749.83      780.03     13.50 o
   5   3  15       63.19       60.43      3.55 o
   6   3  15       86.90       79.84      3.81 o
   7   3  15      336.48      326.25      9.40 o
   8   3  15      369.02      378.54      7.77 o
   9   3  15      104.85       93.08      4.98 o
  10   3  15      162.15      166.75      4.64 o
  11   3  15      127.94      121.20      4.85 o
  12   3  15      325.86      330.29      8.12 o
  13   3  15       32.08       22.90      2.26 o
  14   3  15       25.10       23.90      2.97 o
  15   3  15       39.66       35.24      3.49 o
  16   3  15       40.92       43.22      3.59 o
  17   3  15      148.14      142.88      8.28 o
  18   3  15      106.81      125.34      9.61 o
  19   3  15        2.24        8.27      7.66 o
   1   4  15      538.45      496.83     14.68 o
   2   4  15      268.20      266.61      9.63 o
   3   4  15       32.98       25.22      3.38 o
   4   4  15       28.53       27.47      3.43 o
   5   4  15      223.45      199.90      8.08 o
   6   4  15        4.51        4.29      2.30 o
   7   4  15      126.20      124.95      6.57 o
   8   4  15       81.79       65.28      4.70 o
   9   4  15       19.19       17.92      3.35 o
  10   4  15       19.47       18.78      3.02 o
  11   4  15       33.67       27.68      3.40 o
  12   4  15       10.00        5.84      2.52 o
  13   4  15        4.12        4.94      3.57 o
  14   4  15       44.83       45.22      6.36 o
  15   4  15       26.12       29.09      8.07 o
  16   4  15       10.85       12.08      6.09 o
  17   4  15       29.68       15.85      6.37 o
   1   5  15       82.51       84.08      8.51 o
   2   5  15       34.72       31.26      5.90 o
   3   5  15       85.78       86.05      8.33 o
   4   5  15       53.28       62.69      7.55 o
   5   5  15       60.69       73.52     10.40 o
   6   5  15        3.70       17.06      7.14 o
   9   5  15        1.73       -8.17      8.17 o
  10   5  15       19.82       -1.56      5.55 o
   0   0  16     4868.96     5888.90     76.52 o
   2   0  16      293.66      308.69      5.24 o
   4   0  16     2285.61     2460.05     23.90 o
   6   0  16       31.80       37.23      1.92 o
   8   0  16     1315.84     1409.40     15.03 o
  10   0  16       14.89       17.93      1.98 o
  12   0  16       94.26       99.15      4.15 o
  14   0  16      497.61      513.62      8.96 o
  16   0  16      184.00      177.73      6.06 o
  18   0  16      592.82      608.62     16.68 o
  20   0  16       90.86      115.16      6.27 o
  22   0  16        6.96        6.19      3.04 o
  24   0  16      104.96      130.63     14.36 o
   0   1  16     4436.15     4959.83     96.70 o
   1   1  16      134.06      124.48      2.63 o
   2   1  16      672.09      704.95      6.62 o
   3   1  16      459.79      448.86      5.16 o
   4   1  16      417.53      525.66      5.54 o
   5   1  16     1557.07     1599.97     16.40 o
   6   1  16      303.78      286.23      4.12 o
   7   1  16      320.03      315.57      6.00 o
   8   1  16       38.34       39.20      1.67 o
   9   1  16      242.42      233.73      4.29 o
  10   1  16      172.04      154.29      4.00 o
  11   1  16      595.23      555.27     10.23 o
  12   1  16      424.00      459.51      7.31 o
  13   1  16      712.35      674.93     10.44 o
  14   1  16       71.52       75.14      3.09 o
  15   1  16      563.11      542.50      8.54 o
  16   1  16      188.68      180.25      4.73 o
  17   1  16       11.33       10.26      1.59 o
  18   1  16       23.88       17.90      2.26 o
  19   1  16        0.76        2.87      2.07 o
  20   1  16      100.84      115.87      5.95 o
  21   1  16      373.58      425.82     12.52 o
  22   1  16       16.16       15.39      3.49 o
  23   1  16       12.12       11.40      4.22 o
  24   1  16       48.50       37.09     13.64 o
  25   1  16       31.01       34.44      8.87 o
   0   2  16       18.80       21.34      2.58 o
   1   2  16      204.41      192.87      5.16 o
   2   2  16      363.55      421.90     13.01 o
   3   2  16       48.58       47.57      2.71 o
   4   2  16      149.70      162.76      3.94 o
   5   2  16     1375.24     1369.11     24.02 o
   6   2  16      100.21      120.86      3.62 o
   7   2  16       46.43       37.50      1.93 o
   8   2  16      364.05      360.03      5.94 o
   9   2  16      145.12      140.12      4.02 o
  10   2  16       49.39       58.98      3.10 o
  11   2  16       86.59       73.43      4.30 o
  12   2  16      146.98      149.20      4.28 o
  13   2  16       60.32       63.93      2.87 o
  14   2  16      478.97      444.77     10.95 o
  15   2  16      170.30      180.61      7.03 o
  16   2  16      474.00      500.14     12.01 o
  17   2  16       75.90       62.47      4.24 o
  18   2  16        1.68       -2.22      2.22 o
  19   2  16       14.58       18.69      2.90 o
  20   2  16       71.79       69.06      4.76 o
  21   2  16       28.62       30.03      5.05 o
  22   2  16        4.28        0.62      4.23 o
  23   2  16       51.51       40.04      9.19 o
   0   3  16     2136.84     2375.07     54.58 o
   1   3  16      119.88      100.54      4.47 o
   2   3  16      698.61      763.68     13.63 o
   3   3  16      207.21      189.90      5.44 o
   4   3  16      221.18      223.16      6.04 o
   5   3  16        1.42        1.52      1.10 o
   6   3  16      781.66      787.22     17.98 o
   7   3  16       73.18       76.17      3.64 o
   8   3  16      103.52      102.75      5.11 o
   9   3  16      694.13      699.37     11.98 o
  10   3  16      426.59      463.12     16.61 o
  11   3  16      170.24      158.38      5.69 o
  12   3  16       70.47       79.34      4.13 o
  13   3  16       16.18       13.26      2.61 o
  14   3  16       77.71       79.46      4.93 o
  15   3  16       24.16       24.59      3.03 o
  16   3  16       77.71       80.05      5.13 o
  17   3  16       85.82       90.67      6.14 o
  18   3  16        9.17        5.95      6.27 o
   0   4  16      670.77      616.36     27.68 o
   1   4  16      291.74      245.71     10.54 o
   2   4  16      126.38      112.56      6.54 o
   3   4  16      153.74      144.24      9.91 o
   4   4  16      341.55      366.17     12.65 o
   5   4  16      171.07      173.53     10.50 o
   6   4  16       14.01       17.35      2.90 o
   7   4  16       80.83       72.52      5.23 o
   8   4  16       53.84       46.97      4.07 o
   9   4  16       54.20       53.70      4.23 o
  10   4  16       63.52       74.88      4.95 o
  11   4  16       92.38       82.37      5.45 o
  12   4  16       23.96       20.97      2.72 o
  13   4  16       35.30       36.35     12.24 o
  14   4  16      104.06      105.14     10.11 o
  15   4  16       42.45       58.99     11.60 o
  16   4  16       58.98       63.18     10.46 o
  17   4  16      172.68       74.28     10.78 o
   0   5  16       64.30       83.70     11.58 o
   1   5  16       14.11       15.60      4.62 o
   2   5  16        3.17        2.69      9.32 o
   3   5  16       90.31       87.09      8.66 o
   4   5  16       17.35       12.01      7.05 o
   5   5  16       42.80       23.93      6.55 o
   6   5  16       25.76       28.11      8.21 o
   2   0  17     1238.23     1504.67     19.05 o
   4   0  17      702.65      866.65      9.36 o
   6   0  17       26.00       40.21      2.15 o
   8   0  17       19.24       16.72      1.74 o
  10   0  17     1340.65     1390.50     19.72 o
  12   0  17       19.93       25.36      2.38 o
  14   0  17        4.04        6.14      1.31 o
  16   0  17      441.92      434.70     14.02 o
  18   0  17      321.03      326.75     13.60 o
  20   0  17      103.22       98.31      7.59 o
  22   0  17      464.35      471.41     16.36 o
  24   0  17        0.22        2.18      4.21 o
   1   1  17      712.87      680.04      7.35 o
   2   1  17      118.39      169.97      3.07 o
   3   1  17      185.77      180.42      3.24 o
   4   1  17       56.29       48.58      1.68 o
   5   1  17     1122.81     1107.98     10.28 o
   6   1  17      192.57      225.34      3.62 o
   7   1  17      423.99      423.28      6.60 o
   8   1  17       15.13       11.80      1.27 o
   9   1  17        1.21        5.18      1.11 o
  10   1  17       17.41       23.67      1.65 o
  11   1  17      158.35      143.56      4.30 o
  12   1  17      200.03      200.64      4.78 o
  13   1  17      916.84      848.47     10.95 o
  14   1  17       81.47       96.33      3.88 o
  15   1  17     1032.49     1033.82     13.42 o
  16   1  17       16.70       16.82      1.67 o
  17   1  17       97.86       81.12      4.76 o
  18   1  17       34.25       27.68      3.20 o
  19   1  17       48.19       37.24      3.14 o
  20   1  17       26.17       35.43      3.55 o
  21   1  17      173.81      172.31     10.66 o
  22   1  17       18.85       19.04      4.95 o
  23   1  17       59.27       57.12      9.34 o
  24   1  17       58.23       50.03      6.72 o
   1   2  17       91.52       87.31      3.26 o
   2   2  17        6.17        8.66      1.15 o
   3   2  17      408.23      416.23      9.67 o
   4   2  17       33.94       35.80      2.01 o
   5   2  17      580.54      609.39     14.25 o
   6   2  17      106.21      125.22      3.78 o
   7   2  17      124.39      119.27      3.55 o
   8   2  17     2350.91     2457.45     30.30 o
   9   2  17       36.36       34.75      1.81 o
  10   2  17        7.65       12.15      1.76 o
  11   2  17       80.28       73.66      4.74 o
  12   2  17       12.39       11.33      1.91 o
  13   2  17       19.64       13.94      1.76 o
  14   2  17      450.72      471.21     11.35 o
  15   2  17      218.14      207.52      7.03 o
  16   2  17      389.15      396.78      9.93 o
  17   2  17      137.69      128.99      5.94 o
  18   2  17       91.38       93.51      5.16 o
  19   2  17       34.75       32.84      4.74 o
  20   2  17       68.05       59.37      4.76 o
  21   2  17       65.61       59.58      6.93 o
  22   2  17       78.27       98.87     13.55 o
  23   2  17       23.98       16.99      7.40 o
   1   3  17      135.61      138.57      5.23 o
   2   3  17      149.68      153.76      5.37 o
   3   3  17      341.73      336.46      7.42 o
   4   3  17      105.86      107.50      4.31 o
   5   3  17      249.03      224.35      5.75 o
   6   3  17       19.42       24.00      1.81 o
   7   3  17      248.86      233.35      6.88 o
   8   3  17      205.30      203.95      6.13 o
   9   3  17      171.41      159.88      5.55 o
  10   3  17        8.27        9.61      2.44 o
  11   3  17       27.97       25.64      2.52 o
  12   3  17       21.26       19.68      2.27 o
  13   3  17       71.17       66.98      4.06 o
  14   3  17       33.55       37.71      3.68 o
  15   3  17        4.34        9.56      2.36 o
  16   3  17        0.58       -2.06      2.06 o
  17   3  17        0.24        4.92      2.90 o
  18   3  17       22.25       23.34      8.80 o
   1   4  17       43.04       34.07      3.82 o
   2   4  17      394.76      405.02     17.02 o
   3   4  17      403.12      381.25     13.80 o
   4   4  17       87.10      101.43      6.51 o
   5   4  17       98.91      113.57      7.37 o
   6   4  17       17.20       18.70      2.99 o
   7   4  17       25.61       19.42      3.36 o
   8   4  17      209.05      239.47      8.52 o
   9   4  17      158.13      165.57      7.24 o
  10   4  17      136.87      139.88      9.13 o
  11   4  17      164.53      149.61      9.42 o
  12   4  17      136.82      155.13      8.00 o
  13   4  17       16.13       17.55      3.79 o
  14   4  17        6.29       19.71      6.49 o
  15   4  17       39.63       29.28      8.51 o
  16   4  17        2.92        0.24      4.79 o
   1   5  17       26.89       29.85      5.58 o
   2   5  17       32.14       25.27      4.90 o
   3   5  17      110.79      103.53     13.22 o
   4   5  17        4.91        5.36      4.08 o
   5   5  17       17.88       20.23      6.57 o
   6   5  17       98.11      102.11     12.39 o
   0   0  18     8898.56    11047.64    161.44 o
   2   0  18      366.23      441.23      6.37 o
   4   0  18      205.61      185.98      4.04 o
   6   0  18     3560.83     3743.26     45.16 o
   8   0  18      184.74      227.31      6.04 o
  10   0  18        9.04       11.15      1.89 o
  12   0  18      281.22      317.44      7.57 o
  14   0  18      871.94      873.55     21.79 o
  16   0  18      563.53      593.37     15.90 o
  18   0  18      355.05      364.98     10.95 o
  20   0  18     2248.04     2412.96     76.12 o
  22   0  18       59.67       66.43      6.39 o
  24   0  18      108.74      132.09     15.48 o
   0   1  18      158.96      154.77      4.28 o
   1   1  18      467.92      453.39      5.53 o
   2   1  18       44.66       50.46      1.69 o
   3   1  18      132.29      123.37      2.73 o
   4   1  18     2501.63     2845.89     34.31 o
   5   1  18       76.58       74.83      2.28 o
   6   1  18       36.88       27.66      1.58 o
   7   1  18        3.55        7.05      1.54 o
   8   1  18      601.44      654.24      8.58 o
   9   1  18      550.66      520.29      7.55 o
  10   1  18     3508.18     3749.77     27.54 o
  11   1  18      147.53      132.77      4.26 o
  12   1  18       23.71       24.87      2.39 o
  13   1  18      137.23      128.34      4.03 o
  14   1  18       17.38       13.46      1.32 o
  15   1  18      249.11      222.90      5.73 o
  16   1  18      232.09      230.13      5.62 o
  17   1  18       54.75       51.99      3.95 o
  18   1  18       25.11       27.30      2.96 o
  19   1  18       32.86       33.27      4.61 o
  20   1  18        1.24        1.29      2.10 o
  21   1  18       66.18       69.63      5.06 o
  22   1  18       24.60       24.10      3.73 o
  23   1  18        2.17        0.61      4.58 o
  24   1  18       46.65       45.15      9.98 o
   0   2  18       47.50       41.30      2.77 o
   1   2  18      242.16      234.43      6.46 o
   2   2  18      124.80      138.34      4.71 o
   3   2  18       75.42       86.35      3.37 o
   4   2  18       28.16       29.70      2.47 o
   5   2  18      245.89      225.94      5.56 o
   6   2  18     3178.70     3373.03     41.07 o
   7   2  18      605.57      574.59      9.04 o
   8   2  18     1136.37     1199.28     21.53 o
   9   2  18       68.45       55.90      2.72 o
  10   2  18      227.68      238.34      6.52 o
  11   2  18      206.00      221.14      9.44 o
  12   2  18      591.50      577.71     12.28 o
  13   2  18      160.23      141.14      5.14 o
  14   2  18       24.85       19.43      2.65 o
  15   2  18        5.87        6.43      2.07 o
  16   2  18       20.47       26.98      3.12 o
  17   2  18       66.04       57.72      3.79 o
  18   2  18      319.91      332.90     11.65 o
  19   2  18       29.91       22.76      4.97 o
  20   2  18        8.72        7.26      2.80 o
  21   2  18      112.97      108.99     13.93 o
  22   2  18       55.82       52.32     10.29 o
   0   3  18       56.03       58.69      5.53 o
   1   3  18      403.40      376.27     10.11 o
   2   3  18      405.48      418.57      9.23 o
   3   3  18      775.92      700.36     12.39 o
   4   3  18      442.33      445.39      8.71 o
   5   3  18       51.82       51.52      2.91 o
   6   3  18      318.46      313.88      7.28 o
   7   3  18      227.57      214.51      7.23 o
   8   3  18       41.90       44.87      3.16 o
   9   3  18        1.48        3.30      1.65 o
  10   3  18      218.70      199.15      8.22 o
  11   3  18      190.30      171.17      6.14 o
  12   3  18       17.50       15.40      2.41 o
  13   3  18       36.07       36.08      3.22 o
  14   3  18       15.88       12.70      2.89 o
  15   3  18        3.19        2.57      2.05 o
  16   3  18      102.34       96.36      5.76 o
  17   3  18       13.56        6.32      5.04 o
   0   4  18       37.62       31.03      7.55 o
   1   4  18       14.65       12.66      2.50 o
   2   4  18       78.88       82.32      7.11 o
   3   4  18        3.67        2.07      3.01 o
   4   4  18       11.89        7.57      3.06 o
   5   4  18       81.38       88.97      6.69 o
   6   4  18      225.78      206.73      9.82 o
   7   4  18      207.68      204.00      8.82 o
   8   4  18       27.69       39.65      4.66 o
   9   4  18      117.61       96.93      6.30 o
  10   4  18      147.65      162.63      7.31 o
  11   4  18      121.38      123.35      6.67 o
  12   4  18      200.59      235.68      9.78 o
  13   4  18       88.71       91.55      7.88 o
  14   4  18       13.63        6.97      5.79 o
  15   4  18       23.27       23.66      6.95 o
   0   5  18       21.30       19.79      5.43 o
   1   5  18       80.66       87.45     12.38 o
   2   5  18       60.51       77.56     12.06 o
   3   5  18       36.94       39.87      8.75 o
   4   5  18       69.99       73.10     10.40 o
   5   5  18       19.43       17.29      5.47 o
   6   5  18        7.87        3.14      4.18 o
   2   0  19      345.98      419.57      7.75 o
   4   0  19      712.24      822.49     12.51 o
   6   0  19        2.85        6.68      1.98 o
   8   0  19     2841.01     2968.82     41.60 o
  10   0  19      159.66      158.85      5.96 o
  12   0  19     1500.49     1498.97     19.80 o
  14   0  19      646.70      624.05     11.03 o
  16   0  19      188.28      208.39      9.26 o
  18   0  19       36.57       34.41      4.95 o
  20   0  19       66.82       66.11      6.47 o
  22   0  19      126.98      119.69      8.97 o
  24   0  19       12.27       17.25      7.21 o
   1   1  19      327.26      310.03      6.70 o
   2   1  19      251.60      261.38      4.88 o
   3   1  19      325.63      355.26      6.93 o
   4   1  19       66.02       69.93      2.42 o
   5   1  19      248.90      249.11      5.01 o
   6   1  19      203.38      209.66      4.46 o
   7   1  19      872.94      857.92     10.43 o
   8   1  19      480.61      524.54      7.69 o
   9   1  19      342.50      339.97      6.15 o
  10   1  19      224.42      218.43      4.72 o
  11   1  19      151.05      132.70      4.37 o
  12   1  19      638.80      653.21     10.13 o
  13   1  19      228.04      209.37      5.20 o
  14   1  19      113.76      109.60      3.68 o
  15   1  19      114.59      115.53      4.23 o
  16   1  19        2.46        4.32      2.00 o
  17   1  19      100.78       99.08      5.35 o
  18   1  19       79.67       80.04      4.92 o
  19   1  19       53.52       62.08      4.81 o
  20   1  19       44.70       38.35      3.70 o
  21   1  19       96.28      116.56      6.66 o
  22   1  19      173.66      183.06     10.95 o
  23   1  19        7.16        8.29      4.09 o
   1   2  19       52.64       54.69      2.34 o
   2   2  19      501.60      555.70     10.02 o
   3   2  19      506.67      480.79      8.36 o
   4   2  19     1777.47     1896.03     31.07 o
   5   2  19      736.68      688.46     11.34 o
   6   2  19      354.48      352.64      6.80 o
   7   2  19       92.01       78.79      3.16 o
   8   2  19      129.58      119.73      3.49 o
   9   2  19      277.44      251.30      6.60 o
  10   2  19       11.54        6.85      1.57 o
  11   2  19      493.57      457.95     11.39 o
  12   2  19       77.29       83.94      4.94 o
  13   2  19      177.40      166.63      6.77 o
  14   2  19       24.41       19.49      2.27 o
  15   2  19       94.11       84.06      4.44 o
  16   2  19       45.04       41.08      3.45 o
  17   2  19      137.36      158.37      7.71 o
  18   2  19       36.14       40.12      5.55 o
  19   2  19       90.99      107.82      6.53 o
  20   2  19       63.86       77.51      6.73 o
  21   2  19       33.77       39.31      8.27 o
  22   2  19        6.65       15.06      7.08 o
   1   3  19     1108.17     1116.32     19.16 o
   2   3  19      778.67      807.72     18.03 o
   3   3  19      232.59      205.18      6.64 o
   4   3  19        9.60        8.49      1.53 o
   5   3  19      139.48      127.52      4.79 o
   6   3  19       41.31       30.02      2.80 o
   7   3  19      475.69      460.88     10.77 o
   8   3  19       59.90       58.54      3.75 o
   9   3  19       44.83       44.53      3.32 o
  10   3  19      263.63      272.52      9.86 o
  11   3  19        6.52       10.83      2.76 o
  12   3  19       43.28       56.04      3.98 o
  13   3  19        7.82        8.17      2.48 o
  14   3  19        8.27        5.73      2.17 o
  15   3  19       73.63       61.65      5.16 o
  16   3  19       76.64       80.41      7.78 o
  17   3  19       27.93       34.10      8.50 o
   1   4  19       47.01       38.94      3.39 o
   2   4  19        5.19       -0.20      2.49 o
   3   4  19       78.28       80.60      5.96 o
   4   4  19       17.31       17.16      3.36 o
   5   4  19      116.08      115.89     11.40 o
   6   4  19       18.31       26.74      3.62 o
   7   4  19      111.66       90.84      6.29 o
   8   4  19      136.45      133.96      8.82 o
   9   4  19       27.69       23.15      3.25 o
  10   4  19       66.76       79.91      6.06 o
  11   4  19      117.87      115.13      8.20 o
  12   4  19       93.67       91.32      9.53 o
  13   4  19       49.24       52.52      7.68 o
   2   5  19       32.77       30.09      7.33 o
   3   5  19       12.02        8.77      5.57 o
   4   5  19      101.70      116.39     13.43 o
   5   5  19       28.00       29.15      8.05 o
   6   5  19        5.81        9.96      5.35 o
   0   0  20     2735.83     2999.73     65.00 o
   2   0  20       19.94       29.73      1.98 o
   4   0  20     1311.34     1563.03     21.99 o
   6   0  20       90.05       82.76      3.73 o
   8   0  20      418.08      431.87      9.28 o
  10   0  20     3979.53     4140.84     46.10 o
  12   0  20       39.45       27.33      2.89 o
  14   0  20      506.60      544.37     12.60 o
  16   0  20      327.82      337.20     13.01 o
  18   0  20        1.00        1.70      2.72 o
  20   0  20       39.61       34.49      4.86 o
  22   0  20       33.08       27.63      4.36 o
   0   1  20      419.38      512.12     12.07 o
   1   1  20      356.77      369.41      7.28 o
   2   1  20      894.82      978.76     10.32 o
   3   1  20      158.35      138.28      3.30 o
   4   1  20      309.88      338.24      6.83 o
   5   1  20      529.06      516.99     10.43 o
   6   1  20      246.99      260.42      5.44 o
   7   1  20      423.17      423.17      9.14 o
   8   1  20       34.80       38.41      2.20 o
   9   1  20       75.59       82.10      3.57 o
  10   1  20      350.58      350.33      6.85 o
  11   1  20       68.53       60.75      3.43 o
  12   1  20     1063.63     1128.43     15.96 o
  13   1  20      450.29      432.98     10.13 o
  14   1  20      511.56      537.61     13.23 o
  15   1  20      382.81      366.01      7.77 o
  16   1  20       60.90       62.15      4.89 o
  17   1  20       35.17       36.76      3.51 o
  18   1  20       71.21       78.87      4.94 o
  19   1  20       17.03       16.47      3.89 o
  20   1  20      123.53      149.07      7.04 o
  21   1  20      211.11      207.17      9.57 o
  22   1  20       19.13       11.86      6.51 o
  23   1  20       52.35       51.47      8.66 o
   0   2  20     1017.97     1119.19     42.13 o
   1   2  20      313.17      300.22      5.90 o
   2   2  20      626.45      661.68     13.56 o
   3   2  20       91.62       78.02      3.23 o
   4   2  20      522.31      532.36      8.63 o
   5   2  20      161.27      142.79      4.22 o
   6   2  20      400.51      410.35      7.91 o
   7   2  20       68.82       53.02      2.99 o
   8   2  20        9.47        7.56      1.20 o
   9   2  20      116.27       99.42      4.00 o
  10   2  20      284.68      278.38      6.01 o
  11   2  20      700.16      647.41     12.54 o
  12   2  20      307.90      295.36      9.01 o
  13   2  20       30.06       25.14      2.57 o
  14   2  20      305.66      303.62      8.37 o
  15   2  20       37.83       41.01      3.29 o
  16   2  20        9.56        9.56      2.88 o
  17   2  20       92.27       85.93      6.93 o
  18   2  20        4.09        2.93      2.98 o
  19   2  20       64.90       59.85      6.79 o
  20   2  20       25.86       30.44      5.41 o
  21   2  20       11.46       11.61      5.88 o
   0   3  20      607.73      602.34     18.95 o
   1   3  20      263.83      239.63     13.02 o
   2   3  20      138.91      134.78      6.24 o
   3   3  20       11.31        5.52      1.99 o
   4   3  20       46.27       47.83      3.45 o
   5   3  20      383.69      385.61      9.93 o
   6   3  20      272.36      271.50     10.90 o
   7   3  20      693.65      670.21     15.35 o
   8   3  20      111.58      111.85      5.15 o
   9   3  20      408.48      383.65     12.12 o
  10   3  20       47.54       46.77      4.50 o
  11   3  20       16.74       12.25      2.52 o
  12   3  20      125.85       94.77      5.19 o
  13   3  20       58.25       71.97      5.67 o
  14   3  20      135.23      144.99      7.75 o
  15   3  20       76.87       66.20      5.63 o
  16   3  20        8.26        2.28      3.17 o
   0   4  20       55.91       46.73      5.59 o
   1   4  20       22.04       31.16      4.41 o
   2   4  20      166.68      164.31      8.73 o
   3   4  20       27.40       25.84      4.06 o
   4   4  20       33.92       32.85      4.24 o
   5   4  20      107.05      104.73      6.55 o
   6   4  20       36.21       34.09      3.88 o
   7   4  20      148.25      141.87      7.65 o
   8   4  20       27.45       27.87      3.70 o
   9   4  20       61.50       66.52      5.34 o
  10   4  20      135.97      145.75     13.75 o
  11   4  20      158.70      168.10     12.52 o
  12   4  20       12.35       15.76      9.60 o
  13   4  20      103.21       90.12     14.30 o
   5   5  20       14.71       30.68      7.55 o
   2   0  21      684.45      745.64     12.44 o
   4   0  21      446.74      442.20      9.41 o
   6   0  21       28.15       24.95      2.31 o
   8   0  21      842.04      828.64     13.55 o
  10   0  21       25.60       42.89      4.97 o
  12   0  21       92.89       98.69      4.82 o
  14   0  21      497.26      515.08     14.94 o
  16   0  21      724.26      779.34     33.52 o
  18   0  21        6.82       11.77      2.91 o
  20   0  21       31.65       36.45      4.86 o
  22   0  21      185.87      173.40     17.68 o
   1   1  21      258.71      291.56      5.16 o
   2   1  21      121.27      129.13      3.47 o
   3   1  21       24.59       27.53      1.80 o
   4   1  21     1758.14     1874.49     26.95 o
   5   1  21       98.30      106.62      3.76 o
   6   1  21      272.36      294.80      5.68 o
   7   1  21      138.92      116.22      3.60 o
   8   1  21      350.91      352.86      7.43 o
   9   1  21      828.22      756.19     10.82 o
  10   1  21      483.37      490.10      8.23 o
  11   1  21      170.87      153.27      5.33 o
  12   1  21      756.99      812.20     16.20 o
  13   1  21      107.83       90.11      3.92 o
  14   1  21      583.10      587.43     13.39 o
  15   1  21      135.66      135.62      6.76 o
  16   1  21       91.63      104.39      5.72 o
  17   1  21       12.47       17.89      2.63 o
  18   1  21       22.25       24.19      3.12 o
  19   1  21       22.13       23.69      4.56 o
  20   1  21       17.96       14.58      3.64 o
  21   1  21      102.91      110.73      7.12 o
  22   1  21       42.01       44.36      7.06 o
  23   1  21       54.90       56.46     11.99 o
   1   2  21       77.87       68.14      3.15 o
   2   2  21      425.96      442.50      7.69 o
   3   2  21       34.55       30.15      2.19 o
   4   2  21      159.28      172.40      4.59 o
   5   2  21      110.05       93.23      3.39 o
   6   2  21      100.57       92.52      3.29 o
   7   2  21      331.89      294.04      5.99 o
   8   2  21      701.51      705.50      9.66 o
   9   2  21        1.92        3.39      1.39 o
  10   2  21       98.58       92.46      4.49 o
  11   2  21        9.66       10.75      2.17 o
  12   2  21       39.43       34.64      3.25 o
  13   2  21      106.36      106.65      5.00 o
  14   2  21      113.31      107.08      5.01 o
  15   2  21        7.54        8.28      1.98 o
  16   2  21       32.33       29.62      2.93 o
  17   2  21       22.96       24.40      3.33 o
  18   2  21      222.95      257.33      9.33 o
  19   2  21       28.21       22.79      9.17 o
  20   2  21        9.06       12.89      5.36 o
  21   2  21       14.06       20.92      6.19 o
   1   3  21        2.12        3.29      1.87 o
   2   3  21       81.99       71.58      4.90 o
   3   3  21       11.75       15.26      2.78 o
   4   3  21       21.84       27.02      4.50 o
   5   3  21      192.43      188.71      6.99 o
   6   3  21       87.38       92.49      5.45 o
   7   3  21       47.27       46.92      3.65 o
   8   3  21       50.98       52.96      3.62 o
   9   3  21      468.16      448.62     17.36 o
  10   3  21      201.45      213.97      9.08 o
  11   3  21      279.29      261.34     10.22 o
  12   3  21       14.31       27.83      3.05 o
  13   3  21      137.53      127.23      7.51 o
  14   3  21       20.13       33.09      5.00 o
  15   3  21        0.42       -1.35      2.77 o
  16   3  21       32.70       31.48      8.18 o
   1   4  21        2.16        6.68      4.00 o
   2   4  21        4.29        5.20      2.85 o
   3   4  21      103.68       90.71      7.58 o
   4   4  21       20.13       20.76      2.90 o
   5   4  21       33.82       38.59      4.46 o
   6   4  21       17.74       22.73      3.74 o
   7   4  21       12.44       10.09      2.96 o
   8   4  21       44.36       59.33      5.07 o
   9   4  21       68.75       62.43      6.12 o
  10   4  21        2.04        6.96      3.53 o
  11   4  21       33.15       32.19      9.70 o
  12   4  21        2.70       -0.07      3.36 o
   0   0  22     2114.09     2178.20     58.44 o
   2   0  22        2.15       13.72      2.37 o
   4   0  22      188.09      218.13      8.32 o
   6   0  22      445.18      431.17     10.58 o
   8   0  22     2543.64     2486.32     31.93 o
  10   0  22     3953.79     4091.78     68.48 o
  12   0  22      709.85      725.30     14.44 o
  14   0  22      363.75      418.32     13.65 o
  16   0  22       17.99       17.16      3.66 o
  18   0  22       24.06       29.99      4.59 o
  20   0  22       25.26       30.47      5.19 o
  22   0  22      254.87      280.43     22.54 o
   0   1  22      133.32      113.66      5.42 o
   1   1  22      252.34      231.24      5.64 o
   2   1  22      506.52      558.61      8.22 o
   3   1  22      497.34      505.42      9.96 o
   4   1  22      822.00      909.60     22.60 o
   5   1  22      546.21      519.78     14.10 o
   6   1  22     3313.96     3482.26     31.39 o
   7   1  22      365.08      348.70      6.77 o
   8   1  22      369.42      391.10      7.46 o
   9   1  22      287.11      249.59      5.95 o
  10   1  22      444.63      450.49      8.98 o
  11   1  22        7.98        2.64      1.57 o
  12   1  22       27.47       21.33      2.29 o
  13   1  22       45.88       41.60      3.50 o
  14   1  22      590.12      649.50     12.27 o
  15   1  22       38.80       41.30      3.31 o
  16   1  22       84.90       73.96      4.94 o
  17   1  22       37.24       40.27      4.39 o
  18   1  22       13.43       15.12      3.56 o
  19   1  22       27.88       31.61      4.06 o
  20   1  22       53.91       48.47      5.03 o
  21   1  22       14.82        1.72     13.84 o
  22   1  22       82.17       92.37     10.59 o
   0   2  22      458.71      494.31     12.01 o
   1   2  22      164.45      168.43      5.19 o
   2   2  22     1276.14     1312.67     17.53 o
   3   2  22      508.53      513.34     10.05 o
   4   2  22      371.83      411.56      7.46 o
   5   2  22      210.61      189.35      4.98 o
   6   2  22      585.05      583.95      8.91 o
   7   2  22      139.37      134.74      3.89 o
   8   2  22      349.12      374.66      7.02 o
   9   2  22      171.22      152.06      5.95 o
  10   2  22      229.77      228.98      7.21 o
  11   2  22      162.50      159.47      6.78 o
  12   2  22       43.13       39.16      3.47 o
  13   2  22       17.50       14.67      2.87 o
  14   2  22       29.35       27.95      2.91 o
  15   2  22       18.24       16.58      3.17 o
  16   2  22        5.65        2.63      2.66 o
  17   2  22        5.61        3.06      2.61 o
  18   2  22       23.52       25.10      3.58 o
  19   2  22       50.17       61.78      7.31 o
  20   2  22      259.16      260.83     21.68 o
   0   3  22      226.21      190.63      9.35 o
   1   3  22       43.81       37.07      3.10 o
   2   3  22      195.68      208.83      7.61 o
   3   3  22      113.09      111.19      5.72 o
   4   3  22       64.31       60.19      4.56 o
   5   3  22       24.41       29.83      3.07 o
   6   3  22      102.66      107.64      5.36 o
   7   3  22      237.59      256.18      8.12 o
   8   3  22       49.49       50.64      4.54 o
   9   3  22      169.85      160.32      8.12 o
  10   3  22      182.80      180.74      8.40 o
  11   3  22      180.36      176.76      8.56 o
  12   3  22       19.92       24.17      2.66 o
  13   3  22      187.08      182.16      9.64 o
  14   3  22       80.30       88.60      5.71 o
  15   3  22      244.25      273.91     12.95 o
  16   3  22       46.76       47.92      9.54 o
   0   4  22       49.43       39.54      5.35 o
   1   4  22       97.31       85.68      6.38 o
   2   4  22       32.01       24.16      3.24 o
   3   4  22      167.21      176.92      8.43 o
   4   4  22       16.90       17.21      4.64 o
   5   4  22       46.92       51.48      4.86 o
   6   4  22       18.01       20.57      3.68 o
   7   4  22        5.36        1.47      4.88 o
   8   4  22       15.02        7.35      3.65 o
   9   4  22      154.32      142.61     14.59 o
  10   4  22       27.41       29.29      5.15 o
  11   4  22       48.01       60.62      7.63 o
  12   4  22        8.09        6.62      6.43 o
   2   0  23     1162.96     1136.06     27.50 o
   4   0  23       32.06       25.59      4.70 o
   6   0  23       98.28       97.91      5.09 o
   8   0  23       18.27       31.02      3.88 o
  10   0  23      715.30      655.03     14.12 o
  12   0  23      218.34      187.48      7.15 o
  14   0  23      389.38      377.28     13.25 o
  16   0  23      727.33      867.03     23.10 o
  18   0  23        2.92        5.64      4.95 o
  20   0  23      104.83       92.59      7.65 o
   1   1  23      398.40      327.70      7.31 o
   2   1  23      157.12      148.53      4.87 o
   3   1  23     1178.13     1098.64     14.49 o
   4   1  23       73.09       72.26      3.84 o
   5   1  23      288.11      273.52      6.16 o
   6   1  23       58.30       57.29      3.20 o
   7   1  23      596.76      580.08     18.47 o
   8   1  23      453.81      474.02     13.69 o
   9   1  23       43.21       34.43      2.32 o
  10   1  23       45.04       37.78      2.66 o
  11   1  23       36.76       27.73      2.64 o
  12   1  23        3.57        3.05      2.20 o
  13   1  23       18.88       19.18      2.58 o
  14   1  23      109.62      108.15      4.95 o
  15   1  23       77.01       74.93      5.17 o
  16   1  23       12.97        9.61      3.31 o
  17   1  23      169.87      171.61     11.94 o
  18   1  23      166.81      188.36      9.35 o
  19   1  23       42.64       55.35      7.56 o
  20   1  23       74.29       75.36      6.76 o
  21   1  23       54.87       64.21      8.90 o
  22   1  23       30.75       50.47     11.51 o
   1   2  23      167.41      156.90      5.19 o
   2   2  23        0.92        2.99      1.69 o
   3   2  23      478.99      462.04      9.03 o
   4   2  23     1935.40     1957.70     21.24 o
   5   2  23       95.19       79.20      3.27 o
   6   2  23      812.30      852.64     10.74 o
   7   2  23       85.66       76.86      3.06 o
   8   2  23       36.80       49.29      2.93 o
   9   2  23       81.93       60.77      3.92 o
  10   2  23        2.72        1.63      1.68 o
  11   2  23       68.81       72.60      4.87 o
  12   2  23      131.03      124.74      6.06 o
  13   2  23        9.72        8.48      2.09 o
  14   2  23        9.27        6.52      2.11 o
  15   2  23        4.92        2.91      2.78 o
  16   2  23       51.86       64.19      5.00 o
  17   2  23       29.59       30.67      3.45 o
  18   2  23      153.02      144.27      8.79 o
  19   2  23       31.44       24.43      5.17 o
  20   2  23       60.31       46.67      8.82 o
   1   3  23      120.66      111.73      5.26 o
   2   3  23      151.87      141.65      5.85 o
   3   3  23        0.25        0.03      1.90 o
   4   3  23       49.08       57.53      3.77 o
   5   3  23      131.37      116.67      4.89 o
   6   3  23       11.29        9.74      2.05 o
   7   3  23      277.74      272.93      7.98 o
   8   3  23      175.53      186.62      7.04 o
   9   3  23        2.35        5.74      2.50 o
  10   3  23       10.39        9.77      2.65 o
  11   3  23       14.36       11.98      2.30 o
  12   3  23       71.58       60.86      4.35 o
  13   3  23      176.10      187.84      7.44 o
  14   3  23       18.68       28.98      3.55 o
  15   3  23       82.60       78.56      8.14 o
  16   3  23        7.87       19.55      7.96 o
   1   4  23      131.86      115.09      8.03 o
   2   4  23        6.85        9.75      3.18 o
   3   4  23       92.51       95.23      5.75 o
   4   4  23      177.29      214.26     11.27 o
   5   4  23       29.93       31.10      4.21 o
   6   4  23       20.01       18.84     13.45 o
   7   4  23        1.16        4.31      5.30 o
   8   4  23       33.97       40.42      5.41 o
   9   4  23       33.81       34.13      6.44 o
  10   4  23       22.07       18.51      4.80 o
  11   4  23       50.25       55.60      9.77 o
  12   4  23       18.00        4.67      5.45 o
   0   0  24     3093.00     3374.32     82.90 o
   2   0  24      127.42      135.07      9.42 o
   4   0  24       11.54       11.73      3.78 o
   6   0  24      145.99      161.49      7.53 o
   8   0  24      470.33      480.33     11.86 o
  10   0  24      496.07      531.41     14.11 o
  12   0  24     4498.23     4584.52     63.00 o
  14   0  24      566.81      607.07     21.29 o
  16   0  24      130.89      153.89      8.86 o
  18   0  24       64.08       76.80      8.63 o
  20   0  24        0.86        9.09      3.70 o
   0   1  24      113.60      101.03      6.21 o
   1   1  24      283.02      240.69      6.85 o
   2   1  24       55.16       77.82      3.61 o
   3   1  24      963.53      850.36     13.98 o
   4   1  24      251.00      255.98      9.97 o
   5   1  24       72.55       79.37      4.23 o
   6   1  24       76.10       70.77      3.89 o
   7   1  24      297.30      317.44      7.54 o
   8   1  24      842.34      864.27     13.59 o
   9   1  24      149.31      120.92      4.36 o
  10   1  24      393.24      396.43     12.74 o
  11   1  24        2.99       -1.07      1.94 o
  12   1  24      495.37      519.00     15.42 o
  13   1  24       17.60       12.21      2.94 o
  14   1  24       41.12       43.03      3.44 o
  15   1  24      284.87      287.91      9.85 o
  16   1  24      231.39      214.89      8.46 o
  17   1  24      308.04      305.19     11.48 o
  18   1  24       12.41        6.60      5.56 o
  19   1  24       32.60       34.10      4.85 o
  20   1  24       11.98       10.18      5.88 o
  21   1  24      169.89      185.39     14.37 o
   0   2  24      662.00      644.26     17.07 o
   1   2  24      398.41      381.68      9.13 o
   2   2  24      214.73      204.43      6.55 o
   3   2  24      163.12      144.46      5.12 o
   4   2  24      486.86      507.27      9.50 o
   5   2  24      443.18      399.66      7.88 o
   6   2  24       42.01       36.62      2.86 o
   7   2  24      484.63      414.82      8.72 o
   8   2  24       21.39       23.37      2.36 o
   9   2  24       20.58       17.40      2.64 o
  10   2  24       59.02       61.23      3.84 o
  11   2  24       24.76       24.79      3.10 o
  12   2  24        2.41        5.04      2.04 o
  13   2  24       40.25       38.72      3.59 o
  14   2  24      117.43      101.94      5.85 o
  15   2  24      102.53      109.41      6.64 o
  16   2  24       13.81       12.99      2.60 o
  17   2  24       12.80       11.03      8.46 o
  18   2  24       59.05       53.78      6.04 o
  19   2  24       35.96       27.53      5.43 o
   0   3  24        9.04        8.21      2.80 o
   1   3  24        5.24        5.79      3.19 o
   2   3  24       27.28       22.90      2.62 o
   3   3  24       49.88       48.84      3.68 o
   4   3  24      151.56      148.70      6.01 o
   5   3  24      173.10      163.65      7.74 o
   6   3  24      138.33      156.65      7.80 o
   7   3  24       30.39       32.76      3.21 o
   8   3  24      151.68      137.72      6.26 o
   9   3  24      112.64      107.67      5.57 o
  10   3  24       52.56       43.53      4.78 o
  11   3  24      263.54      241.77      8.41 o
  12   3  24       38.16       41.17      3.77 o
  13   3  24       26.81       31.59      3.73 o
  14   3  24       25.75       33.67      5.96 o
  15   3  24       12.68       17.88      6.11 o
  16   3  24       66.95       63.36     11.13 o
   0   4  24       51.04       59.29      6.25 o
   1   4  24       47.80       44.98      4.16 o
   2   4  24        3.86        2.93      2.23 o
   3   4  24       17.61       20.91      2.86 o
   4   4  24        2.05        3.25      6.02 o
   5   4  24        0.15        2.43      3.44 o
   6   4  24       15.35       13.82      5.99 o
   7   4  24       56.47       43.53      6.66 o
   8   4  24       83.47       72.10      7.59 o
   9   4  24       19.21       14.36      6.85 o
  10   4  24      102.61      100.50      9.71 o
  11   4  24       78.99       64.96     10.53 o
   2   0  25     3656.48     3726.86     64.19 o
   4   0  25      199.54      204.00     11.44 o
   6   0  25        6.68        4.39      3.80 o
   8   0  25      261.36      258.46      8.85 o
  10   0  25     1297.62     1204.80     35.10 o
  12   0  25      795.88      905.48     23.28 o
  14   0  25       19.68       10.04      2.50 o
  16   0  25      344.58      346.25     23.82 o
  18   0  25      379.71      396.53     19.51 o
   1   1  25      237.22      235.50      8.82 o
   2   1  25      241.77      224.55      6.66 o
   3   1  25      166.14      172.51      6.87 o
   4   1  25      317.73      318.67      9.58 o
   5   1  25      265.78      263.42      8.36 o
   6   1  25       87.78       81.78      4.68 o
   7   1  25      317.67      322.31      9.46 o
   8   1  25      708.39      726.57     15.16 o
   9   1  25       39.44       29.97      3.61 o
  10   1  25       17.01       24.44      3.33 o
  11   1  25        9.97        7.07      2.33 o
  12   1  25       11.62        7.79      2.80 o
  13   1  25      133.11      140.91      6.48 o
  14   1  25      231.49      231.94      7.75 o
  15   1  25      282.81      275.65      9.71 o
  16   1  25        8.22        4.74      2.45 o
  17   1  25       57.79       66.59      5.81 o
  18   1  25       65.67       79.79      9.20 o
  19   1  25        9.01        0.82      4.84 o
  20   1  25       10.78       15.19      8.31 o
   1   2  25      405.83      391.29      9.46 o
   2   2  25      227.34      195.71      6.50 o
   3   2  25      254.66      250.24      7.45 o
   4   2  25      256.07      242.34      6.71 o
   5   2  25      462.00      444.18      9.27 o
   6   2  25       39.99       40.28      2.89 o
   7   2  25      368.58      357.11      9.26 o
   8   2  25      159.62      157.79      6.14 o
   9   2  25       92.51       87.76      5.01 o
  10   2  25        2.23        4.85      2.30 o
  11   2  25        1.63       -0.23      2.14 o
  12   2  25        7.24        4.46      2.08 o
  13   2  25       93.83       97.83      5.77 o
  14   2  25       15.93       21.89      5.10 o
  15   2  25       72.36       77.43      5.51 o
  16   2  25       37.67       43.81     11.46 o
  17   2  25        0.89       -3.82      3.82 o
  18   2  25      327.96      326.72     22.78 o
   1   3  25       96.16       91.34      4.93 o
   2   3  25      487.27      532.78     11.88 o
   3   3  25        8.39        7.27      3.04 o
   4   3  25        6.33       12.49      2.81 o
   5   3  25      117.30      116.97      6.73 o
   6   3  25        7.02        7.28      1.95 o
   7   3  25       17.27       24.04      2.92 o
   8   3  25       10.88        9.14      2.28 o
   9   3  25       30.95       30.47      3.20 o
  10   3  25        6.02        6.20      2.28 o
  11   3  25       15.72       15.06      2.75 o
  12   3  25       31.90       40.16      4.11 o
  13   3  25      215.56      223.86     11.61 o
  14   3  25      134.53      162.51     11.53 o
  15   3  25       21.90       12.91      6.05 o
  16   3  25       86.09       95.67     13.43 o
   1   4  25       17.89       10.38      3.70 o
   2   4  25       15.53        9.45      2.87 o
   3   4  25       79.24       83.98      5.76 o
   4   4  25       74.79       78.61      6.50 o
   5   4  25        9.82       13.85      3.26 o
   6   4  25       13.57       17.58      4.72 o
   7   4  25       25.23       36.05      6.43 o
   8   4  25       48.12       54.81      7.03 o
   9   4  25      100.99      124.01     10.64 o
  10   4  25       41.58       35.72      7.76 o
  11   4  25       38.68       27.42      7.39 o
   0   0  26      238.46      223.41     17.15 o
   2   0  26       83.24      115.52      9.56 o
   4   0  26     2484.30     2542.13     49.87 o
   6   0  26      420.67      422.59     17.10 o
   8   0  26      959.20      951.69     33.62 o
  10   0  26      412.38      450.59     14.92 o
  12   0  26      299.16      339.01     13.39 o
  14   0  26       68.93       60.05      5.76 o
  16   0  26      526.24      628.24     18.94 o
  18   0  26       11.13        2.95      7.71 o
   0   1  26     2204.59     2101.78     34.98 o
   1   1  26      768.82      649.04     12.14 o
   2   1  26      355.72      332.79      9.41 o
   3   1  26      202.71      199.82      7.31 o
   4   1  26      207.61      231.47      7.88 o
   5   1  26      148.98      152.57      6.52 o
   6   1  26      699.48      704.02     14.36 o
   7   1  26       28.05       25.39      2.96 o
   8   1  26      672.41      715.65     14.84 o
   9   1  26       33.59       28.26      4.14 o
  10   1  26        1.96        2.10      1.99 o
  11   1  26       69.21       59.30      4.86 o
  12   1  26      428.34      459.93     11.81 o
  13   1  26       39.49       34.92      3.38 o
  14   1  26       22.22       24.84      2.94 o
  15   1  26       33.72       40.22      4.15 o
  16   1  26      111.64      102.63      5.90 o
  17   1  26      134.07      141.70      8.11 o
  18   1  26      145.05      112.99      9.83 o
  19   1  26       86.37       76.25      8.60 o
   0   2  26       50.67       50.40      4.86 o
   1   2  26       95.33       96.57      4.80 o
   2   2  26       13.76       20.39      2.47 o
   3   2  26      262.64      246.88      7.48 o
   4   2  26      568.84      545.20     10.51 o
   5   2  26       86.88       88.54      4.33 o
   6   2  26      145.73      134.18      5.08 o
   7   2  26       56.69       51.61      4.15 o
   8   2  26      273.21      278.21      9.39 o
   9   2  26        5.37        7.13      2.03 o
  10   2  26        7.96        4.10      2.44 o
  11   2  26       40.95       39.81      3.79 o
  12   2  26      295.05      293.83     13.00 o
  13   2  26        9.46       10.65      2.57 o
  14   2  26       17.28       17.78      2.58 o
  15   2  26       21.12       16.69      3.40 o
  16   2  26      272.38      285.87     12.81 o
  17   2  26      123.38      118.27      8.63 o
  18   2  26       10.75        9.16      5.42 o
   0   3  26      574.43      583.78     18.03 o
   1   3  26       75.23       63.65      4.25 o
   2   3  26        6.92        8.04      2.13 o
   3   3  26       66.06       67.10      4.26 o
   4   3  26       31.39       36.33      3.36 o
   5   3  26       47.33       49.76      4.03 o
   6   3  26       30.31       25.76      3.11 o
   7   3  26        3.13        3.38      2.05 o
   8   3  26       90.13       86.13      5.09 o
   9   3  26       47.27       44.88      4.13 o
  10   3  26       26.07       25.01      3.24 o
  11   3  26      115.99      131.40      7.64 o
  12   3  26       55.52       63.67     10.79 o
  13   3  26       60.95       58.56      9.41 o
  14   3  26        2.70        9.56      4.43 o
  15   3  26        5.39        3.14      4.30 o
   0   4  26      115.51      111.89     13.34 o
   1   4  26        8.86        7.76      3.40 o
   2   4  26        3.95        4.06      3.96 o
   3   4  26       44.28       43.78      5.84 o
   4   4  26       13.71       16.63      5.87 o
   5   4  26       21.97       25.16      8.48 o
   6   4  26      126.09      102.09     12.65 o
   7   4  26       96.17      102.49     13.45 o
   8   4  26       52.11       72.91     12.54 o
   2   0  27      290.52      254.38     13.33 o
   4   0  27     1059.22     1112.02     46.08 o
   6   0  27       14.13        9.17      3.15 o
   8   0  27       49.51       51.17      6.94 o
  10   0  27      106.89      121.71      9.88 o
  12   0  27      184.50      199.68     12.72 o
  14   0  27       70.48       60.97      7.01 o
  16   0  27        8.89       12.62      5.48 o
   1   1  27      704.50      636.23     13.79 o
   2   1  27       43.30       29.90      3.05 o
   3   1  27      407.53      352.64     10.07 o
   4   1  27      368.93      370.75     10.20 o
   5   1  27       71.38       63.32      4.48 o
   6   1  27       96.79       90.73      6.39 o
   7   1  27        7.60        7.48      2.25 o
   8   1  27       57.08       56.45      4.49 o
   9   1  27        4.09        3.79      2.30 o
  10   1  27       58.98       67.91      5.17 o
  11   1  27      186.87      173.57      8.13 o
  12   1  27      117.45      125.09      6.99 o
  13   1  27       77.24       65.17      4.71 o
  14   1  27      195.72      201.23      9.41 o
  15   1  27      127.28      133.56      6.92 o
  16   1  27      255.71      275.11     10.02 o
  17   1  27      300.88      312.11     16.39 o
  18   1  27        4.63       12.54      3.90 o
  19   1  27      113.34      109.52     14.04 o
   1   2  27      203.07      184.83      6.65 o
   2   2  27      344.17      330.32      8.86 o
   3   2  27       53.33       46.01      3.58 o
   4   2  27      192.30      179.42      6.06 o
   5   2  27       55.50       51.13      3.32 o
   6   2  27        6.22        5.27      1.89 o
   7   2  27       15.96       16.65      2.58 o
   8   2  27       48.83       54.54      4.21 o
   9   2  27       80.91       75.45      5.29 o
  10   2  27        8.13        9.94      2.30 o
  11   2  27       53.35       61.47      4.64 o
  12   2  27        8.30        9.71      2.58 o
  13   2  27       34.22       32.10      3.70 o
  14   2  27       61.30       55.21      5.18 o
  15   2  27       16.79        9.17      2.85 o
  16   2  27       10.95        5.58      4.77 o
  17   2  27       87.15       94.75     22.70 o
  18   2  27      194.50      196.50     18.40 o
   1   3  27       15.91       16.18      2.68 o
   2   3  27      102.11      121.12      5.73 o
   3   3  27      176.30      167.10      7.54 o
   4   3  27       33.58       36.85      3.49 o
   5   3  27       84.24       92.73      5.18 o
   6   3  27       41.56       36.83      3.46 o
   7   3  27        2.04        0.30      3.57 o
   8   3  27       47.07       55.81      4.51 o
   9   3  27       90.89      104.71      6.33 o
  10   3  27        2.33        5.03      5.17 o
  11   3  27       76.28       67.66      6.54 o
  12   3  27       12.36       25.07      5.47 o
  13   3  27       39.95       37.63      6.03 o
  14   3  27       53.38       82.82     13.14 o
   1   4  27       50.39       57.70      7.19 o
   2   4  27      161.26      172.52     17.93 o
   3   4  27       22.84       28.81      9.71 o
   4   4  27      137.43      114.59     13.74 o
   5   4  27        4.04        3.78      4.90 o
   6   4  27       62.33       62.35      9.90 o
   0   0  28      233.31      198.75     16.91 o
   2   0  28      544.06      521.92     19.94 o
   4   0  28      816.59      798.76     25.29 o
   6   0  28      171.67      172.71     11.59 o
   8   0  28      383.94      439.41     18.50 o
  10   0  28      347.92      338.79     16.46 o
  12   0  28      370.16      381.55     17.80 o
  14   0  28      131.66      141.80     10.73 o
  16   0  28       10.98       18.39      5.11 o
   0   1  28      172.03      148.00      8.25 o
   1   1  28      359.63      361.48     10.98 o
   2   1  28       27.90       25.11      3.92 o
   3   1  28      123.33      125.30      6.26 o
   4   1  28       90.05       92.55      5.37 o
   5   1  28       75.78       76.08      5.10 o
   6   1  28      315.07      314.21      9.83 o
   7   1  28      103.92      100.76      5.86 o
   8   1  28      607.36      601.76     13.99 o
   9   1  28       20.50       12.61      2.63 o
  10   1  28       84.38       88.98      5.72 o
  11   1  28      100.96       88.88      6.86 o
  12   1  28      389.19      446.04     19.49 o
  13   1  28      200.88      189.07      9.14 o
  14   1  28       72.76       69.05      5.82 o
  15   1  28      178.07      190.17      8.45 o
  16   1  28       17.25       17.08      3.97 o
  17   1  28       91.20      103.35     10.24 o
  18   1  28       26.53       25.38      7.45 o
   0   2  28       46.27       38.68      5.69 o
   1   2  28      151.96      128.50      5.72 o
   2   2  28       75.88       78.78      4.63 o
   3   2  28      129.20      135.94      5.77 o
   4   2  28      644.47      667.21     13.33 o
   5   2  28       15.93       13.95      2.29 o
   6   2  28        0.87       -0.18      2.11 o
   7   2  28        2.77        0.32      2.19 o
   8   2  28       60.86       62.79      4.50 o
   9   2  28      116.37      126.42      6.24 o
  10   2  28        5.25        4.26      2.39 o
  11   2  28       12.27        9.62      2.17 o
  12   2  28       71.98       66.72      5.06 o
  13   2  28        5.08        3.22      2.63 o
  14   2  28       22.11       17.79      6.71 o
  15   2  28        9.35       14.00      8.05 o
  16   2  28      670.94      733.39     26.70 o
  17   2  28       20.49       -2.52      6.99 o
   0   3  28     1125.56     1209.48     27.67 o
   1   3  28      326.08      320.36      9.55 o
   2   3  28       17.55       19.46      2.86 o
   3   3  28       97.81       93.23      5.25 o
   4   3  28       19.44       21.42      3.41 o
   5   3  28       96.25       88.55      5.81 o
   6   3  28       13.49       20.71      3.08 o
   7   3  28       45.49       41.06      3.84 o
   8   3  28       16.22       13.16      2.92 o
   9   3  28       50.74       55.47      6.26 o
  10   3  28      120.31      129.42     12.53 o
  11   3  28        9.39        5.09      9.11 o
  12   3  28       92.41       90.43      9.61 o
  13   3  28       75.33       86.34     12.23 o
   0   4  28      175.10      203.77     19.11 o
   1   4  28       66.29       75.48     15.64 o
   2   4  28       22.26       35.83      8.79 o
   2   0  29      917.16      873.42     27.12 o
   4   0  29      320.04      293.24     15.23 o
   6   0  29      212.70      191.30     11.97 o
   8   0  29       28.01       33.36      5.53 o
  10   0  29      447.28      436.89     19.25 o
  12   0  29       89.72       93.13     12.38 o
  14   0  29       43.19       43.49      9.07 o
   1   1  29      106.96      115.87      6.02 o
   2   1  29       95.39       82.43      5.00 o
   3   1  29       49.73       37.15      3.69 o
   4   1  29      447.26      434.58     11.75 o
   5   1  29      445.98      407.40     11.51 o
   6   1  29       86.26       94.12      5.58 o
   7   1  29       57.15       60.56      4.67 o
   8   1  29      208.43      201.89     11.12 o
   9   1  29        2.80        4.00      2.87 o
  10   1  29       15.37       24.72      3.42 o
  11   1  29       48.43       40.25      4.80 o
  12   1  29        0.87        4.93      2.69 o
  13   1  29       59.64       56.68      5.42 o
  14   1  29       75.41       85.46      6.52 o
  15   1  29       41.48       61.65      6.62 o
  16   1  29      261.27      309.84     16.42 o
  17   1  29       18.50       36.14      9.20 o
  18   1  29       43.55       13.96      6.58 o
   1   2  29       15.17       17.31      3.21 o
   2   2  29        0.65        5.36      1.88 o
   3   2  29       14.85       19.12      2.71 o
   4   2  29       97.35       93.04      4.74 o
   5   2  29      114.98      106.69      6.16 o
   6   2  29      127.65      137.47      6.62 o
   7   2  29       13.17        9.06      2.57 o
   8   2  29        8.88        8.76      2.30 o
   9   2  29        1.89        8.87      2.64 o
  10   2  29        4.47        4.80      2.51 o
  11   2  29       33.89       41.86      4.06 o
  12   2  29      152.47      170.16     12.70 o
  13   2  29       49.68       55.01     13.46 o
  14   2  29      329.62      373.62     18.86 o
  15   2  29       94.83       84.31     11.95 o
  16   2  29        2.80        2.97      7.34 o
   1   3  29      155.39      162.74      7.06 o
   2   3  29       37.00       37.33      4.35 o
   3   3  29      114.93      112.83      5.89 o
   4   3  29       43.35       41.75      3.69 o
   5   3  29        5.59        0.82      2.84 o
   6   3  29       61.27       76.85      6.09 o
   7   3  29       75.20       77.41      6.16 o
   8   3  29       16.12       12.66      3.94 o
   9   3  29       20.26       13.71      4.26 o
  10   3  29        3.63       -2.40      4.43 o
  11   3  29       16.75       23.87      8.62 o
  12   3  29       88.18       87.50     12.52 o
   1   4  29       67.86       36.11      9.08 o
   0   0  30     4043.07     3926.79    100.83 o
   2   0  30       28.76       36.08      5.98 o
   4   0  30       92.71      120.58     10.43 o
   6   0  30      202.22      199.26     12.87 o
   8   0  30        5.45        8.68      4.12 o
  10   0  30        6.78       10.93      4.11 o
  12   0  30      147.78      144.25     11.30 o
  14   0  30        7.98        8.28      6.29 o
   0   1  30      153.02      153.14     11.40 o
   1   1  30       89.32       93.75      6.33 o
   2   1  30      103.09      110.45      5.96 o
   3   1  30       13.41        9.39      2.56 o
   4   1  30      107.44       97.19      5.85 o
   5   1  30      355.52      313.18     11.23 o
   6   1  30       85.03       78.20      5.22 o
   7   1  30       60.74       53.87      4.59 o
   8   1  30      120.17      136.01      6.90 o
   9   1  30        0.47        1.02      2.77 o
  10   1  30      149.01      156.65      8.22 o
  11   1  30        8.72        5.63      2.65 o
  12   1  30        5.06        5.15      2.74 o
  13   1  30       27.77       33.58      4.71 o
  14   1  30      135.99      146.73     11.62 o
  15   1  30      104.41      137.62     11.38 o
  16   1  30       46.47       63.98     12.17 o
  17   1  30       13.64       20.76      7.39 o
   0   2  30      195.44      191.48     10.00 o
   1   2  30       30.23       29.70      3.00 o
   2   2  30       23.48       16.49      2.90 o
   3   2  30       23.19       22.73      3.04 o
   4   2  30       12.33       17.47      3.64 o
   5   2  30       73.02       72.58      5.17 o
   6   2  30       74.57       80.96      5.50 o
   7   2  30       14.88       15.40      3.03 o
   8   2  30       35.90       38.61      3.79 o
   9   2  30       19.46       19.46      6.37 o
  10   2  30        7.86        9.17      2.57 o
  11   2  30       32.80       31.71      5.05 o
  12   2  30        2.64       -4.41      5.75 o
  15   2  30        8.42       -6.84      7.76 o
   0   3  30      169.99      198.28     10.88 o
   1   3  30      124.38      142.27      7.25 o
   2   3  30      127.80      153.14      8.04 o
   3   3  30       15.49       18.94      3.10 o
   4   3  30      140.58      151.65     12.54 o
   5   3  30       29.93       36.44      6.10 o
   6   3  30        3.19        7.78      4.02 o
   7   3  30       88.22      102.16     13.33 o
   8   3  30       42.47       29.74      7.58 o
   9   3  30        4.07        1.64      5.33 o
  10   3  30       42.16       41.19      9.93 o
  11   3  30       56.83       45.31      9.88 o
   2   0  31       83.60       96.99     13.58 o
   4   0  31       88.63       90.58      8.88 o
   6   0  31      139.42      188.31     12.74 o
   8   0  31      333.91      385.25     18.57 o
  10   0  31       15.35        9.65      6.33 o
  12   0  31      772.46      807.94     49.52 o
  14   0  31        7.86        4.77      5.47 o
   1   1  31       26.89       34.05      4.46 o
   2   1  31       86.50       83.47      6.18 o
   3   1  31       17.18       27.37      3.37 o
   4   1  31        1.16        0.39      2.31 o
   5   1  31       11.63       16.49      3.41 o
   6   1  31       17.14       19.14      5.25 o
   7   1  31        5.87       11.21      2.78 o
   8   1  31      228.27      227.72      9.03 o
   9   1  31       13.77        5.63      3.38 o
  10   1  31      132.11      136.23      7.75 o
  11   1  31       16.21       19.22      3.84 o
  12   1  31        2.73       -3.82      7.04 o
  13   1  31      109.86      102.84     11.20 o
  14   1  31       67.15       58.65     10.43 o
  15   1  31        9.12        7.04      6.34 o
  16   1  31        1.34       -4.24      4.24 o
   1   2  31       18.07       18.76      2.99 o
   2   2  31       24.14       24.06      3.13 o
   3   2  31       32.69       26.71      3.53 o
   4   2  31       83.50       91.30      5.69 o
   5   2  31       18.06       13.83      2.62 o
   6   2  31      157.52      184.63     12.42 o
   7   2  31       67.59       76.25      5.35 o
   8   2  31       10.89       15.59      3.41 o
   9   2  31      165.92      172.58      9.12 o
  10   2  31       13.34        8.05      3.36 o
   1   3  31       64.64       79.95     13.65 o
   2   3  31      321.30      383.40     17.49 o
   3   3  31       21.80       23.07     17.75 o
   4   3  31       16.51        9.72      5.07 o
   5   3  31       93.41      110.32     15.02 o
   6   3  31       24.23       46.57      9.27 o
   7   3  31       66.96       78.35     13.23 o
   8   3  31        4.98        3.50      4.62 o
   9   3  31        8.66       13.72      6.08 o
   0   0  32       35.75       49.73      9.83 o
   2   0  32      157.79      134.21     10.88 o
   4   0  32        6.34        4.67      4.48 o
   6   0  32       74.22       85.52      8.89 o
   8   0  32       11.36       16.93      4.96 o
  10   0  32      398.09      454.89     20.67 o
  12   0  32       10.46       23.65      9.26 o
  14   0  32       17.15       27.73      9.02 o
   0   1  32        7.82        3.53      3.59 o
   1   1  32       16.10       19.88      3.85 o
   2   1  32      217.52      218.76      9.96 o
   3   1  32       55.62       56.65      5.36 o
   4   1  32      197.82      201.99      8.42 o
   5   1  32      142.60      157.88      7.55 o
   6   1  32      155.06      135.52      7.03 o
   7   1  32       38.32       33.50      3.89 o
   8   1  32        0.93        2.33      2.78 o
   9   1  32       61.23       54.95      5.15 o
  10   1  32        8.49        7.68      3.19 o
  11   1  32        5.04        5.36      4.00 o
  12   1  32      198.09      204.00     18.90 o
  13   1  32       63.85       67.65     11.13 o
  14   1  32       98.91       84.21     12.93 o
  15   1  32       18.29       11.80      5.48 o
  16   1  32        3.66        9.43      4.36 o
   0   2  32       17.06       12.09      9.84 o
   1   2  32       18.31       21.58      3.65 o
   2   2  32       39.50       41.84      4.37 o
   3   2  32      119.41      103.18      8.03 o
   4   2  32       65.75       59.33      5.49 o
   5   2  32       22.60       23.05      3.24 o
   6   2  32       11.02       10.19      3.65 o
   7   2  32      124.91      125.65      7.73 o
   8   2  32       56.63       56.78      6.77 o
   0   3  32      266.63      316.64     22.66 o
   1   3  32       11.11        4.15      3.21 o
   2   3  32       45.08       45.54      7.06 o
   3   3  32       23.92       21.02      8.70 o
   2   0  33       20.60       40.64      6.79 o
   4   0  33      102.91      106.50     10.00 o
   6   0  33       19.47       28.14      5.72 o
   8   0  33       24.37       45.63      7.58 o
  10   0  33        0.65       -5.87      5.87 o
  12   0  33       21.92       28.81      8.44 o
   1   1  33       50.80       57.23      5.59 o
   2   1  33       92.70       99.31      6.87 o
   3   1  33       69.02       61.08      9.30 o
   4   1  33        2.42       13.71      3.52 o
   5   1  33      176.02      178.77      9.28 o
   6   1  33        4.15        4.26      2.58 o
   7   1  33       75.30       84.79      6.04 o
   8   1  33        1.76       -0.68      3.65 o
   9   1  33       54.46       52.74      8.10 o
  10   1  33        3.85        3.22      4.43 o
  11   1  33       13.50       14.02      5.87 o
  12   1  33       28.04       28.22      8.06 o
  13   1  33       42.13       30.18      7.68 o
  14   1  33       60.55       63.34     11.47 o
   1   2  33       40.86       48.35      5.00 o
   2   2  33      135.84      135.22      9.07 o
   3   2  33       27.28       36.77      5.18 o
   4   2  33       31.25       34.46      4.99 o
   5   2  33       61.58       66.39      9.18 o
   6   2  33      111.63      113.93     10.68 o
   1   3  33       54.99       45.91      6.66 o
   2   3  33        0.45       11.40      7.71 o
   0   0  34      644.44      778.39     40.14 o
   2   0  34      192.76      176.43     13.36 o
   4   0  34       85.99       87.49      9.50 o
   6   0  34       73.86       81.82      9.10 o
   8   0  34        0.92        8.94     12.10 o
  10   0  34       73.12       89.88     13.14 o
  12   0  34       19.19       19.46      8.11 o
   0   1  34      149.28      188.64     13.41 o
   1   1  34       54.05       46.78      5.34 o
   2   1  34       39.09       40.76      5.03 o
   3   1  34       12.39        7.22      3.53 o
   4   1  34        3.15        5.63      2.84 o
   5   1  34      161.50      191.81     10.05 o
   6   1  34      133.00      122.80      8.45 o
   7   1  34      104.95      105.55      8.44 o
   8   1  34        8.90       10.03      4.40 o
   9   1  34        8.56        7.02      4.61 o
  10   1  34       13.61        8.11     12.14 o
  11   1  34        9.75        8.40      6.52 o
  12   1  34       36.24       36.69      8.06 o
   0   2  34        8.51        2.49      3.98 o
   1   2  34       16.97       20.69      7.51 o
   2   2  34      293.97      310.70     23.02 o
   3   2  34       33.40       31.01      8.14 o
   4   2  34       19.14       22.34      7.65 o
   5   2  34      100.39      129.26     16.13 o
   6   2  34       28.24       38.84     10.50 o
   0   3  34        8.00        7.59      4.34 o
   2   0  35      177.65      181.13     13.74 o
   4   0  35        2.66        3.96     12.67 o
   6   0  35       11.70        9.37      5.35 o
   8   0  35        4.19        4.42      5.81 o
  10   0  35      168.77      184.55     19.62 o
  12   0  35        5.49        4.10      4.70 o
   1   1  35       12.67       10.53      2.83 o
   2   1  35        5.00        7.80      3.82 o
   3   1  35       60.60       53.00      5.17 o
   4   1  35        2.34        1.26      3.55 o
   5   1  35       91.40       96.06      8.14 o
   6   1  35       15.71       17.04      5.01 o
   7   1  35      133.74      145.09     12.19 o
   8   1  35       37.69       37.26      6.24 o
   9   1  35       63.57       61.23     11.86 o
   1   2  35       68.34       61.93     11.01 o
   2   2  35        9.80       14.14      6.66 o
   3   2  35       62.39       68.67     11.51 o
   0   0  36        9.05       17.95      8.80 o
   2   0  36       75.49       78.50      9.85 o
   4   0  36        8.61        5.60      4.68 o
   6   0  36       23.21       54.07     11.47 o
   8   0  36       76.46       94.50     14.17 o
  10   0  36       43.72       44.75     11.32 o
   0   1  36       55.36       74.96     13.64 o
   1   1  36        4.16        5.91      4.87 o
   2   1  36       10.35        0.41      4.48 o
   3   1  36       24.26       19.54      6.07 o
   4   1  36       11.84       14.28      6.74 o
   5   1  36       20.82       35.30     10.26 o
   6   1  36       97.84      100.11     14.40 o
   7   1  36       71.57       67.36     13.58 o
   8   1  36        0.61       -0.63      6.71 o
   2   2  36      123.94      109.78     14.09 o
   2   0  37        9.74        9.70      8.01 o
   4   0  37      294.75      285.93     25.14 o
   6   0  37      158.33      159.61     18.89 o
   8   0  37      121.99      125.92     17.25 o
   1   1  37       72.02       76.09     14.67 o
   2   1  37       31.37       31.39      7.74 o
   3   1  37       20.24       22.23      8.82 o
   4   1  37      129.45      147.50     17.64 o
   5   1  37        6.13        3.84      5.39 o
   6   1  37        2.82       -6.05      6.05 o
   7   1  37       11.37        7.83      5.37 o
   8   1  37       99.16       31.10      9.83 o
   5   1  38       17.24       19.66      9.57 o
   6   1  38      112.28       62.86     12.44 o
   7   1  38       31.16       20.35      6.76 o
 
